# Supplementary material for: Agromorphological Characterization of Quinoa (Chenopodium quinoa Willd.) Under Andean–Amazonian Region of Peru
Source: Plants (Basel). 2025 Dec 4;14(23):3689. doi: 10.3390/plants14233689 (PMC12693800; doi:10.3390/plants14233689)
Supplement: Supplementary file 1 [file plants-14-03689-s001.zip]

Archive with 3 entries (3 files):
- ESM_1.html
- ESM_2.pdf
- ESM_3.xlsx
