# Supplementary material for: Agromorphological Characterization of Quinoa (Chenopodium quinoa Willd.) Under Andean–Amazonian Region of Peru
Source: Plants (Basel). 2025 Dec 4;14(23):3689. doi: 10.3390/plants14233689 (PMC12693800; doi:10.3390/plants14233689)
Supplement: Supplementary file 1 [file plants-14-03689-s001.zip › ESM_3.xlsx]

## Sheet: ESM
Publication	Agromorphological characterization of quinoa (Chenopodium quinoa Willd.) under Andean–Amazonic region of Peru
Supplementary Table S1	Identifiers, passport descriptors, and physiological, phenological, and agromorphological variables used to characterize 158 Chenopodium quinoa accessions, including institutional codes and provenance information, and encompassing traits evaluated in the Andean–Amazonian agroecological zone of the Amazonas region in Peru. Traits include relative chlorophyll content at 50% flowering (SPAD), downy …
Supplementary Table S2	List of qualitative and quantitative descriptors used for the characterization of Chenopodium quinoa accessions, established according to the guidelines of Bioversity International et al. (2013) and the international phenotyping consensus proposed by Stanschewski et al. (2021). The qualitative descriptors included panicle color at 50% flowering (PCF), presence of Epicauta sp. (EPI), main stem col…
Supplementary Table S3	Author contributions according to the CRediT (Contributor Roles Taxonomy) classification.

## Sheet: Table S1
UNTRM code	ORIGINAL code	agroecological zones	collection date	country	department	province	district	locality	altitude (m.a.s.l.)	SPAD	IPER	DF	DPM	PL	PD	PH	SD	PB	SW	TSW	HI	PCF	PSH	PCM	PDE	GH	MSC	EPI	DD	LOD	SCC	GS
UNTRM-367-1001	UNSCHLGBVCHQ60405-165	Valley Quinoa	2013	Peru	Ayacucho	Sucre	Chalcos	Ayalca	3649
UNTRM-367-1002	UNSCHLGBVCHQ60405-212	Valley Quinoa	2013	Peru	Ayacucho	Sucre	Chalcos	Chalcos	3649	44.66	80	74.03	97	23.38	6.81	82.4	0.84	0.64	102.41	2.3	9.65	Purple	Glomerulate	Orange	Loose	Simple	Yellow	Yes	Light	No	White	Ellipsoidal
UNTRM-367-1003	UNSCHLGBVCHQ60405-231	Valley Quinoa	2013	Peru	Ayacucho	Sucre	Chilcayocc	Chilcayocc	3410
UNTRM-367-1004	UNSCHLGBVCHQ60405-155	Valley Quinoa	2013	Peru	Ayacucho	Sucre	Huamanga	Huamanga	2700	41.15	100	75.91	90	35.61	9.16	101.2	1.45	1.96	697.46	3.4	38.11	Green	Glomerulate	Yellow	Loose	Branched up to the second third	Yellow	Yes	Light	No	White	Cylindrical
UNTRM-367-1005	UNSCHLGBVCHQ60405-39	Valley Quinoa	2013	Peru	Ayacucho	Huamanga	Huamanga	Huamanga	2700	51.1	100	75.86	90	29.01	12.04	82.08	0.85	1.29	157.78	2.9	24.29	Purple	Glomerulate	Red and Pink	Intermediate	Branched up to the second third	Purple	Yes	Light	No	Light brown	Lenticular
UNTRM-367-1006	UNSCHLGBVCHQ60405-25	Valley Quinoa	2013	Peru	Ayacucho	Huamanga	Chontaca	Chontaca	2761	44.34	70	83.87	112	35.73	14.87	134.06	1.09	1.82	578.36	3.5	36.81	Green	Glomerulate	Yellow	Loose	Branched up to the second third	Green	Yes	Regular	No	Cream	Cylindrical
UNTRM-367-1007	UNSCHLGBVCHQ60405-129	Valley Quinoa	2022	Peru	Ayacucho	Lucanas	Chaviña	Chaviña	3210	48.94	90	75.86	90	31.52	10.51	128.26	1.31	0.67	312.52	4.3	33.28	Purple	Glomerulate	Orange	Intermediate	Branched up to the lower third	Pink	Yes	Light	Yes	Cream	Cylindrical
UNTRM-367-1008	UNSCHLGBVCHQ60405-215	Valley Quinoa	2022	Peru	Ayacucho	Lucanas	Chaviña	Chaviña	3210	64.74	35	84.91	100	34.99	9.27	145.29	1.35	1.61	635.51	3.1	36.18	Purple	Intermediate	Purple	Intermediate	Branched up to the second third	Green	Yes	Light	Yes	Cream	Cylindrical
UNTRM-367-1009	UNSCHLGBVCHQ60405-261	Valley Quinoa	2022	Peru	Ayacucho	Lucanas	Chaviña	Chaviña	3210	51.14	35	83.9	112	37.02	12.41	114.42	1.29	1.45	651.6	2.1	34.73	Green	Glomerulate	Yellow	Loose	Branched up to the second third	Green	Yes	Light	No	Cream	Cylindrical
UNTRM-367-1010	UNSCHLGBVCHQ60405-288	Valley Quinoa	2013	Peru	Ayacucho	Lucanas	Chaviña	Chaviña	3210	53.03	35	89.91	119	33.86	9.32	90.09	1.04	1.3	468.42	3.5	33.82	Green	Glomerulate	Yellow	Loose	Branched up to the second third	Yellow	Yes	Light	No	Cream	Cylindrical
UNTRM-367-1011	UNSCHLGBVCHQ60405-253	Valley Quinoa	2013	Peru	Ayacucho	Huamanga	Huamanga	Acocro	2761	48.92	35	83.91	119	33.95	6.46	151.26	1.22	1.67	768.6	3.8	36.85	Green	Intermediate	Yellow	Compact	Branched up to the second third	Green	Yes	Light	No	White	Cylindrical
UNTRM-367-1012	UNSCHLGBVCHQ60405-28	Valley Quinoa	2013	Peru	Junín	Huancayo	Huancayo	Huancayo	3271	47.16	10	83.91	104	24.46	7.82	80.69	1.07	1.17	397.59	3	32.4	Red	Glomerulate	Pink	Loose	Branched up to the second third	Purple	No	Light	Yes	Cream	Lenticular
UNTRM-367-1013	UNSCHLGBVCHQ60405-284	Valley Quinoa	2013	Peru	Ayacucho	Huancasancos	Huancasancos	Huancasancos	3420	52.64	10	89.9	119	15.2	3.81	92.62	0.93	1.15	384.62	2.9	28.19	Green	Glomerulate	Yellow	Loose	Branched up to the second third	Green	No	Regular	No	White	Cylindrical
UNTRM-367-1014	UNSCHLGBVCHQ60405-24	Valley Quinoa	2013	Peru	Ayacucho	Huancasancos	Huancasancos	Huancasancos	3422	48.33	70	75.79	90	22.93	4.91	68.61	0.45	0.26	95.15	4	22.45	Purple	Glomerulate	Pink	Loose	Branched up to the second third	Purple	No	Light	No	Reddish brown	Lenticular
UNTRM-367-1015	UNSCHLGBVCHQ60405-162	Valley Quinoa	2013	Peru	Ayacucho	Huamanga	Acocro	Acocro	2761	43.89	100	76.02	90	19.49	4.07	49.29	0.1	0.04	57.55	3.5	22.96	Purple	Glomerulate	Orange	Loose	Branched up to the lower third	Yellow	No	Light	No	Cream	Cylindrical
UNTRM-367-1016	UNSCHLGBVCHQ60405-56	Valley Quinoa	2013	Peru	Ayacucho	La Mar	tambo	Tambo	3499	59.87	70	84.06	119	22.26	5.81	135.4	0.77	1.18	257.38	2.5	17.35	Green	Glomerulate	Yellow	Loose	Branched up to the second third	Green	No	Light	No	White	Cylindrical
UNTRM-367-1017	UNSCHLGBVCHQ60405-225	Valley Quinoa	2013	Peru	Ayacucho	Sucre	chalcos	Ayalca	3649	50.51	60	84.01	112	43.53	7.05	109.27	0.52	1.09	509.68	3.4	27.01	Green	Glomerulate	Yellow	Intermediate	Branched up to the second third	Green	Yes	Light	Yes	White	Cylindrical
UNTRM-367-1018	UNSCHLGBVCHQ60405-304	Valley Quinoa	2013	Peru	Junín	Huancayo	hualhuas	Hualhuas	3271
UNTRM-367-1019	UNSCHLGBVCHQ60405-10	Valley Quinoa	2022	Peru	Ayacucho	Lucanas	Chaviña	Chaviña	3210	53.76	90	78.01	90	26.62	6.48	83.19	0.18	0.21	145.26	4	39.1	Mixtura (Purple and Red)	Glomerulate	Orange	Loose	Branched up to the lower third	Yellow	Yes	Light	No	Cream	Cylindrical
UNTRM-367-1020	UNSCHLGBVCHQ60405-286	Valley Quinoa	2013	Peru	Ayacucho	Sucre	Querobamba	Querobamba	3508	50.51	50	94.02	119	27.36	4.99	88.08	0.77	1.16	495.39	3.5	24.07	Mixtura (Purple and Red)	Glomerulate	Purple	Loose	Branched up to the lower third	Green	No	Light	No	Cream	Cylindrical
UNTRM-367-1021	UNSCHLGBVCHQ60405-115	Valley Quinoa	2013	Peru	Junín	Huancavelica	Huancavelica	Huancavelica	5228	55.46	60	76.09	90	28.94	8.11	111.15	0.79	1.2	433.49	4.3	29.06	Purple	Glomerulate	Orange	Loose	Branched up to the second third	Yellow	Yes	Light	No	Cream	Cylindrical
UNTRM-367-1022	UNSCHLGBVCHQ60405-277	Valley Quinoa	2013	Peru	Ayacucho	Víctor Fajardo	Víctor Fajardo	Víctor Fajardo	3102	57.21	50	84.02	112	35.46	10.69	128.78	1.17	1.78	864.89	2.8	28.35	Green	Amarantiform	Yellow	Loose	Branched up to the second third	Green	Yes	Light	No	White	Cylindrical
UNTRM-367-1023	UNSCHLGBVCHQ60405-67	Valley Quinoa	2013	Peru	Ayacucho	Huamanga	Huamanga	Huamanga	2761	60.44	50	78.02	100	30.39	6.7	121.39	1.01	1.89	699.73	4.1	29.31	Purple	Glomerulate	Orange	Loose	Branched up to the second third	Green	Yes	Light	Yes	Cream	Cylindrical
UNTRM-367-1024	UNSCHLGBVCHQ60405-167	Valley Quinoa	2013	Peru	Ayacucho	Huamanga	Huamanguilla	Huamanguilla	2760	65.38	60	75.99	90	30.97	8.12	153.35	1.31	1.16	528.75	3	36.62	Red	Glomerulate	Red and Pink	Loose	Branched up to the second third	Purple	No	Light	No	Light brown	Cylindrical
UNTRM-367-1025	UNSCHLGBVCHQ60405-171	Valley Quinoa	2013	Peru	Ayacucho	Huamanga	Huamanguilla	Huamanguilla	2761	65.69	70	75.99	90	27.89	6.95	104.33	1.04	0.6	189.55	3.5	28.85	Purple	Glomerulate	Pink	Loose	Branched up to the second third	Orange	Yes	Light	No	Cream	Cylindrical
UNTRM-367-1026	UNSCHLGBVCHQ60405-218	Valley Quinoa	2013	Peru	Ayacucho	Huamanga	Vinchos	Vinchos	3150	74.23	12	83.99	112	30.47	7	154.43	1.09	2.22	886.64	4	23.18	Purple	Intermediate	Purple	Loose	Branched up to the second third	Green	No	Light	No	Cream	Cylindrical
UNTRM-367-1027	UNSCHLGBVCHQ60405-86	Valley Quinoa	2013	Peru	Ayacucho	Huamanga	Circamarca	Circamarca	3537	70.42	70	94.04	119	25.11	6.65	149.56	1.37	1.87	507.16	2.7	20.26	Green	Glomerulate	Yellow	Loose	Branched up to the second third	Green	No	Regular	No	White	Cylindrical
UNTRM-367-1028	UNSCHLGBVCHQ60405-154	Valley Quinoa	2013	Peru	Junín	Huancavelica	Angaraes	Angaraes	5228	64.79	60	83.77	90	34.88	7.35	127.77	1.41	1.04	511.5	2.7	33.73	Purple	Glomerulate	Orange	Loose	Branched up to the second third	Green	Yes	Light	No	Cream	Cylindrical
UNTRM-367-1029	UNSCHLGBVCHQ60405-1	Valley Quinoa	2013	Peru	Ayacucho	Huamanga	Vinchos	Rosaspata	3150	59.29	90	84.03	90	37.86	7.99	144.19	1.56	1.27	488.38	3.6	23.55	Mixtura (Purple and Red)	Amarantiform	Orange	Intermediate	Branched up to the second third	Orange	Yes	Light	No	White	Cylindrical
UNTRM-367-1030	UNSCHLGBVCHQ60405-247	Valley Quinoa	2023	Peru	Ayacucho	Huamanga	Andrés Avelino Cáceres	Canaán	2763	79.45	50	94.04	119	34.32	7.6	156.96	1.64	2.02	558.42	3.2	20.58	Green	Amarantiform	Green	Intermediate	Branched up to the second third	Green	Yes	Light	No	White	Cylindrical
UNTRM-367-1031	UNSCHLGBVCHQ60405-291	Valley Quinoa	2013	Peru	Ayacucho	Vilcas Huamán	Vilcas Huamán	Carhuanca	3471	71.94	50	84.03	112	23.2	7.04	119.03	1.21	1.13	393.14	3.1	22.8	Purple	Glomerulate	Yellow	Loose	Branched up to the second third	Green	Yes	Regular	No	Cream	Cylindrical
UNTRM-367-1032	UNSCHLGBVCHQ60405-117	Valley Quinoa	2013	Peru	Ayacucho	Huamanga	Iguain	Macachacra	3025
UNTRM-367-1033	UNSCHLGBVCHQ60405-137	Valley Quinoa	2022	Peru	Ayacucho	Lucanas	Chaviña	Chaviña	3210	56.53	100	76.03	90	21.26	5.19	86.69	0.79	0.53	47.65	2.5	0.11	Green	Glomerulate	Yellow	Loose	Simple	Yellow	Yes	Regular	No	Cream	Cylindrical
UNTRM-367-1034	UNSCHLGBVCHQ60405-163	Valley Quinoa	2013	Peru	Ayacucho	Huamanga	Huamanguilla	Huamanguilla	3276	54.23	100	75.77	90	17.67	3.93	59.24	0.97	0.7	407.23	3.8	36.51	Purple	Glomerulate	Red and Yellow	Loose	Simple	Grey	No	Light	No	Brown	Lenticular
UNTRM-367-1035	UNSCHLGBVCHQ60405-35	Valley Quinoa	2013	Peru	Ayacucho	Huamanga	Vinchos	Vinchos	3150	74.29	50	84	112	25.36	5.56	117.42	0.5	0.87	415.18	3.3	32.51	Green	Glomerulate	Yellow	Loose	Branched up to the lower third	Green	No	Light	No	White	Cylindrical
UNTRM-367-1036	UNSCHLGBVCHQ60405-281	Valley Quinoa	2013	Peru	Ayacucho	Huamanga	Ceccelambras	Ceccelambras	3050	82.64	0	84.04	119	20.8	6.33	175.03	1.59	1.35	446.9	3.4	24.88	Red	Intermediate	Purple	Loose	Branched up to the second third	Red	No	Light	No	White	Cylindrical
UNTRM-367-1037	UNSCHLGBVCHQ60405-293	Valley Quinoa	2013	Peru	Ayacucho	Víctor Fajardo	Victor Fajardo	Victor Fajardo	3102	66.94	60	90	119	23.68	6.53	124.31	1.69	1.54	459.85	3.2	27.58	Purple	Glomerulate	Yellow	Loose	Branched up to the second third	Yellow	Yes	Light	No	Cream	Cylindrical
UNTRM-367-1038	UNSCHLGBVCHQ60405-280	Valley Quinoa	2013	Peru	Junín	Huancayo	Huancayo	Huancayo	3271	75.75	20	84.04	119	24.95	6.2	110.94	1.38	1.27	298.98	2.6	22.03	Red	Glomerulate	Purple	Loose	Branched up to the lower third	Purple	Yes	Light	No	White	Lenticular
UNTRM-367-1039	UNSCHLGBVCHQ60405-227	Valley Quinoa	2013	Peru	Ayacucho	Sucre	Chilcayocc	Chilcayocc	3410	72.47	80	78	100	26.29	7.41	82.91	1.24	0.32	289.89	3.7	28.23	Green	Intermediate	Yellow	Loose	Branched up to the second third	White	Yes	Light	No	Cream	Cylindrical
UNTRM-367-1040	UNSCHLGBVCHQ60405-46	Valley Quinoa	2013	Peru	Ayacucho	Huamanga	Ceccelambras	Ceccelambras	3050	77.72	100	76.07	90	17.38	6.93	81.78	0.86	0.31	103.14	3.3	24.48	Purple	Glomerulate	Red and Pink	Loose	Branched up to the lower third	Purple	Yes	Light	Yes	Reddish brown	Lenticular
UNTRM-367-1041	UNSCHLGBVCHQ60405-267	Valley Quinoa	2013	Peru	Ayacucho	Vilcas Huamán	Millpo	Millpo	3470	76.56	50	78.07	97	29.78	10.93	121.78	1.4	1.15	435.82	2.9	30.51	Green	Glomerulate	Yellow	Loose	Branched up to the second third	Yellow	Yes	Regular	Yes	White	Cylindrical
UNTRM-367-1042	UNSCHLGBVCHQ60405-223	Valley Quinoa	2013	Peru	Ayacucho	Cangallo	Cangallo	Nueva Esperanza	2570	70.9	50	76	90	25.39	11.01	91.91	1.18	0	113.34	4.2	20.62	Purple	Glomerulate	Pink	Loose	Simple	Purple	No	Light	Yes	Reddish brown	Lenticular
UNTRM-367-1043	UNSCHLGBVCHQ60405-170	Valley Quinoa	2013	Peru	Ayacucho	Puquio	Puquio	Puquio	3214	44.63	90	74	90	24.43	6.82	56.23	0.92	0.25	52.26	2.2	13.75	Green	Glomerulate	Yellow	Loose	Simple	Yellow	No	Light	No	Cream	Cylindrical
UNTRM-367-1044	UNSCHLGBVCHQ60405-249	Valley Quinoa	2022	Peru	Ayacucho	Lucanas	Chaviña	Chaviña	3210	55.1	0	90.05	119	13.38	3.44	113.12	1.25	1.61	391.79	2.8	25.79	Purple	Amarantiform	Purple	Loose	Branched with an undefined main panicle	Green	No	Light	No	Cream	Cylindrical
UNTRM-367-1045	UNSCHLGBVCHQ60405-295	Valley Quinoa	2013	Peru	Ayacucho	Puquio	Puquio	Puquio	3214	59.66	0	90.02	119	30.8	6.17	168.49	1.72	1.57	300.17	3	22.98	Red	Intermediate	Purple	Loose	Branched up to the second third	Red	Yes	Regular	No	White	Cylindrical
UNTRM-367-1046	UNSCHLGBVCHQ60405-221	Valley Quinoa	2013	Peru	Ayacucho	Parinacochas	Parinacochas	Parinacochas	3178	45.53	100	76.01	90	26.08	5.32	101.09	0.76	0.5	175.03	2.7	22.56	Purple	Glomerulate	Orange	Loose	Branched up to the second third	Purple	Yes	Light	No	Black	Cylindrical
UNTRM-367-1047	UNSCHLGBVCHQ60405-272	Valley Quinoa	2013	Peru	Ayacucho	Parinacochas	Parinacochas	Parinacochas	3179	60.11	70	78.02	104	28.18	6.74	117.6	1.09	0.63	382.61	3.4	38.2	Purple	Glomerulate	Yellow	Loose	Branched up to the lower third	White	Yes	Light	No	White	Cylindrical
UNTRM-367-1048	UNSCHLGBVCHQ60405-290	Valley Quinoa	2013	Peru	Ayacucho	Parinacochas	Parinacochas	Parinacochas	3180	54.99	60	83.79	119	28.99	7.17	127.02	1.25	2.72	998.22	2.7	33.71	Purple	Glomerulate	Yellow	Loose	Branched up to the second third	Green	Yes	Light	No	Cream	Cylindrical
UNTRM-367-1049	UNSCHLGBVCHQ60405-41	Valley Quinoa	2013	Peru	Ayacucho	Paucar del Sara Sara	Pauza	Pauza	2518	45.86	100	84.05	119	33.76	10.11	130.84	1.49	1.9	602.1	2.8	22.43	Green	Intermediate	Green	Loose	Branched up to the second third	White	Yes	Light	No	Cream	Cylindrical
UNTRM-367-1050	UNSCHLGBVCHQ60405-214	Valley Quinoa	2013	Peru	Ayacucho	Paucar del Sara Sara	Pauza	Pauza	2519	54.05	70	78.06	100	33.03	10.92	124.81	1.21	1.25	540.74	2.8	33.28	Green	Intermediate	Yellow	Loose	Branched up to the lower third	White	Yes	Light	No	White	Cylindrical
UNTRM-367-1051	UNSCHLGBVCHQ60405-228	Altiplano Quinoa	2013	Peru	Puno	Puno	Paucarcolla	Paucarcolla	3815	53.94	100	76.05	97	33.11	7.46	123.69	1.28	1.42	549.13	2.5	28.15	Green	Amarantiform	Yellow	Intermediate	Branched up to the lower third	Yellow	Yes	Light	No	Cream	Cylindrical
UNTRM-367-1052	UNSCHLGBVCHQ60405-248	Altiplano Quinoa	2013	Peru	Puno	Puno	Paucarcolla	Paucarcolla	3815	43.17	30	94.05	119	27.71	6.86	143.69	1.29	1.42	406.76	3.3	22.06	Green	Intermediate	Green	Compact	Branched up to the lower third	Green	Yes	Light	No	White	Cylindrical
UNTRM-367-1053	UNSCHLGBVCHQ60405-245	Altiplano Quinoa	2013	Peru	Puno	Puno	Paucarcolla	Paucarcolla	3815	55.85	70	84.06	112	31.23	4.92	134.61	1.04	1.21	526.94	2.9	33.43	Green	Glomerulate	Yellow	Loose	Branched up to the lower third	Green	No	Light	No	Cream	Ellipsoidal
UNTRM-367-1054	UNSCHLGBVCHQ60405-232	Altiplano Quinoa	2013	Peru	Puno	Puno	Paucarcolla	Paucarcolla	3815	52.27	100	75.77	90	22.99	5.6	86.43	1.25	0.33	211.51	2.7	38	Green	Glomerulate	Yellow	Loose	Simple	Yellow	No	Light	Yes	Transparent	Cylindrical
UNTRM-367-1055	UNSCHLGBVCHQ60405-87	Altiplano Quinoa	2013	Peru	Puno	Puno	Paucarcolla	Paucarcolla	3815	64.93	80	75.99	97	23.79	6.57	105.11	0.96	0.62	378.86	4.4	40.86	Purple	Glomerulate	Orange	Loose	Branched up to the lower third	Yellow	No	Light	No	Cream	Cylindrical
UNTRM-367-1056	UNSCHLGBVCHQ60405-140	Altiplano Quinoa	2013	Peru	Puno	Puno	Paucarcolla	Paucarcolla	3815	55.84	100	78.03	97	22.52	5.3	93.72	1.49	0.89	301.98	3.4	31	Purple	Glomerulate	Orange	Loose	Branched up to the second third	Green	No	Light	No	Reddish brown	Cylindrical
UNTRM-367-1057	UNSCHLGBVCHQ60405-242	Altiplano Quinoa	2013	Peru	Puno	Puno	Paucarcolla	Paucarcolla	3815	53.35	80	83.99	104	27.48	7.15	128.6	1.3	1.71	539.98	3	24.33	Green	Glomerulate	Yellow	Loose	Branched up to the lower third	Green	Yes	Regular	No	White	Lenticular
UNTRM-367-1058	UNSCHLGBVCHQ60405-120	Altiplano Quinoa	2013	Peru	Puno	Puno	Paucarcolla	Paucarcolla	3815	58.74	50	75.99	90	25.68	6.58	107.52	1.3	1.25	562.24	4	42.19	Purple	Glomerulate	Orange	Loose	Branched up to the second third	Marron	No	f	No	Cream	Cylindrical
UNTRM-367-1059	UNSCHLGBVCHQ60405-219	Altiplano Quinoa	2013	Peru	Puno	Puno	Paucarcolla	Paucarcolla	3815	55.06	40	76.03	100	25.48	9.48	98.43	1.32	0.98	515.13	2.8	43.89	Green	Glomerulate	Yellow	Loose	Branched up to the second third	Yellow	Yes	Light	No	White	Cylindrical
UNTRM-367-1060	UNSCHLGBVCHQ60405-260	Altiplano Quinoa	2013	Peru	Puno	Puno	Paucarcolla	Paucarcolla	3815	60.81	0	84	119	34.35	8.2	146.72	1.73	2.34	687.17	3.4	31.12	Green	Intermediate	Green	Intermediate	Branched up to the lower third	Green	Yes	Light	No	Cream	Cylindrical
UNTRM-367-1061	UNSCHLGBVCHQ60405-30	Altiplano Quinoa	2013	Peru	Puno	Puno	Paucarcolla	Paucarcolla	3815	55.55	20	73.99	104	29.32	10.79	112.41	1.46	1.61	870.34	2.6	36.5	Purple	Glomerulate	Orange	Loose	Branched up to the second third	White	Yes	Light	No	White	Cylindrical
UNTRM-367-1062	UNSCHLGBVCHQ60405-59	Altiplano Quinoa	2013	Peru	Puno	Puno	Paucarcolla	Paucarcolla	3815	62.03	40	76.06	97	25.7	7.4	115.97	1.37	1.31	494.59	3.1	35.69	Purple	Glomerulate	Orange	Loose	Branched up to the second third	Yellow	No	Regular	No	Cream	Cylindrical
UNTRM-367-1063	UNSCHLGBVCHQ60405-220	Altiplano Quinoa	2013	Peru	Puno	Puno	Paucarcolla	Paucarcolla	3815	66.45	10	83.99	100	31.42	6.99	127.41	1.34	0.68	517.86	3.2	37.79	Purple	Intermediate	Orange	Loose	Branched up to the lower third	White	Yes	Light	No	Cream	Cylindrical
UNTRM-367-1064	UNSCHLGBVCHQ60405-133	Altiplano Quinoa	2013	Peru	Puno	Puno	Paucarcolla	Paucarcolla	3815	66.28	20	84.06	119	27.63	7.26	120.72	1.34	2.41	569.08	3.8	25.57	Green	Intermediate	Yellow	Loose	Branched up to the second third	White	Yes	Regular	No	Cream	Cylindrical
UNTRM-367-1065	UNSCHLGBVCHQ60405-287	Altiplano Quinoa	2013	Peru	Puno	Puno	Paucarcolla	Paucarcolla	3815	67.39	40	84.02	112	32.73	9.06	145.6	1.13	1.69	769.09	2.7	40.73	Green	Glomerulate	Yellow	Intermediate	Branched up to the second third	Green	Yes	Light	No	Cream	Lenticular
UNTRM-367-1066	UNSCHLGBVCHQ60405-273	Altiplano Quinoa	2013	Peru	Puno	Puno	Paucarcolla	Paucarcolla	3815	58.57	30	78.03	97	43.15	8.69	108.88	0.99	1.22	396.73	2.6	32.78	Green	Intermediate	Yellow	Intermediate	Branched up to the lower third	Yellow	Yes	Regular	No	Transparent	Cylindrical
UNTRM-367-1067	UNSCHLGBVCHQ60405-302	Altiplano Quinoa	2013	Peru	Puno	Puno	Paucarcolla	Paucarcolla	3815	66	50	84.07	119	26.47	5.89	134.81	1.15	1.63	427.05	2.9	23.61	Green	Intermediate	White	Loose	Branched up to the middle third	Green	Yes	Light	No	Cream	Cylindrical
UNTRM-367-1068	UNSCHLGBVCHQ60405-09	Altiplano Quinoa	2013	Peru	Puno	Puno	Paucarcolla	Paucarcolla	3815	62.62	60	74.03	90	25.14	5.85	106.2	0.68	0.51	373.85	2.9	42.05	Purple	Glomerulate	Red and Pink	Loose	Branched up to the second third	Pink	Yes	Light	No	Reddish brown	Ellipsoidal
UNTRM-367-1069	UNSCHLGBVCHQ60405-241	Altiplano Quinoa	2013	Peru	Puno	Puno	Paucarcolla	Paucarcolla	3815	56.74	10	78.06	112	37.32	5.22	120.14	1.16	1.75	716.63	2.9	27.63	Green	Intermediate	Yellow	Loose	Branched up to the second third	Green	Yes	Regular	No	Cream	Cylindrical
UNTRM-367-1070	UNSCHLGBVCHQ60405-83	Altiplano Quinoa	2013	Peru	Puno	Puno	Paucarcolla	Paucarcolla	3815	59.19	60	84.07	112	27.48	6.84	101.21	1.23	1.46	362.92	3.1	22.66	Purple	Glomerulate	Yellow	Intermediate	Branched up to the second third	Green	Yes	Light	No	Cream	Cylindrical
UNTRM-367-1071	UNSCHLGBVCHQ60405-174	Altiplano Quinoa	2013	Peru	Puno	Puno	Paucarcolla	Paucarcolla	3815	64.68	20	90.06	112	20.97	4.68	109.28	1.35	1.81	604.8	3.5	25.19	Green	Intermediate	White	Loose	Branched up to the second third	Green	Yes	Regular	No	Cream	Cylindrical
UNTRM-367-1072	UNSCHLGBVCHQ60405-239	Valley Quinoa	2022	Peru	Ayacucho	Ayacucho	Puquio	Chaviña	3210	58.65	30	76.07	100	21.18	4.34	71.11	0.72	0.4	118.72	2.6	29.65	Green	Glomerulate	Yellow	Loose	Simple	Green	Yes	Light	Yes	White	Cylindrical
UNTRM-367-1073	UNSCHLGBVCHQ60405-262	Altiplano Quinoa	2013	Peru	Puno	Puno	Paucarcolla	Paucarcolla	3815	61.67	30	84.06	119	21.92	4.42	114.44	1.12	0.91	196.52	3.3	17.64	Green	Glomerulate	Yellow	Loose	Branched up to the second third	Green	Yes	Light	Yes	Cream	Cylindrical
UNTRM-367-1074	UNSCHLGBVCHQ60405-292	Altiplano Quinoa	2013	Peru	Puno	Puno	Paucarcolla	Paucarcolla	3815	57.94	50	83.77	119	16.57	3.12	84.05	1.36	0.74	181.73	3	27.33	Purple	Glomerulate	Green	Loose	Branched up to the second third	Green	No	Regular	No	White	Cylindrical
UNTRM-367-1075	UNSCHLGBVCHQ60405-270	Altiplano Quinoa	2013	Peru	Puno	Puno	Paucarcolla	Paucarcolla	3815	62.93	0	83.99	119	29.37	4.78	146.23	1.25	2.26	795.95	3.3	37.52	Green	Amarantiform	Yellow	Compact	Branched up to the lower third	Green	Yes	Light	No	Cream	Cylindrical
UNTRM-367-1076	UNSCHLGBVCHQ60405-166	Altiplano Quinoa	2013	Peru	Puno	Puno	Paucarcolla	Paucarcolla	3815	57.41	50	76.03	100	23.7	5.12	121.84	0.88	0.89	272.29	2.8	30.74	Red	Glomerulate	Red and Pink	Loose	Branched up to the second third	Yellow	No	Light	No	White	Cylindrical
UNTRM-367-1077	UNSCHLGBVCHQ60405-246	Altiplano Quinoa	2013	Peru	Puno	Puno	Paucarcolla	Paucarcolla	3815	54.85	10	83.99	119	22.58	3.32	82.12	1.05	1.51	609.63	2.9	41.14	Green	Glomerulate	Yellow	Loose	Branched up to the second third	Green	No	Regular	No	Cream	Cylindrical
UNTRM-367-1078	UNSCHLGBVCHQ60405-58	Altiplano Quinoa	2013	Peru	Puno	Puno	Paucarcolla	Paucarcolla	3815	59.9	30	75.99	100	25.16	4.29	86.24	0.94	1.8	689.54	4.1	41.98	Purple	Glomerulate	Orange	Loose	Branched up to the second third	Marron	Yes	Light	No	White	Cylindrical
UNTRM-367-1079	UNSCHLGBVCHQ60405-168	Valley Quinoa	2015	Peru	Ayacucho	Huamanga	Huamanga	LGBV-UNSCH	2760	56.24	50	74	90	24.33	5.01	90.84	1.02	0.98	660.46	2.8	50.44	Mixtura (Purple and Red)	Glomerulate	Red and Pink	Loose	Branched up to the second third	Purple	Yes	Light	No	Cream	Cylindrical
UNTRM-367-1080	UNSCHLGBVCHQ60405-141	Valley Quinoa	2015	Peru	Ayacucho	Huamanga	Huamanga	LGBV-UNSCH	2760	56.98	10	73.99	100	26.5	6.6	94.13	1.03	0.74	556.85	3.9	40.08	Red	Glomerulate	Pink	Loose	Branched up to the lower third	Red	No	Light	No	Reddish brown	Ellipsoidal
UNTRM-367-1081	UNSCHLGBVCHQ60405-275	Valley Quinoa	2015	Peru	Ayacucho	Huamanga	Huamanga	LGBV-UNSCH	2760	61.4	20	78.06	100	22.88	8.52	110.59	1.09	2.49	975.74	3.8	39.62	Green	Intermediate	Yellow	Loose	Branched up to the lower third	Green	Yes	Light	No	White	Cylindrical
UNTRM-367-1082	UNSCHLGBVCHQ60405-285	Valley Quinoa	2015	Peru	Ayacucho	Huamanga	Huamanga	LGBV-UNSCH	2760	61.38	30	89.99	119	26.3	6.3	128.53	1.37	2.24	818.44	2.9	32.61	Red	Glomerulate	Purple	Loose	Branched with an undefined main panicle	Green	Yes	Regular	No	Cream	Lenticular
UNTRM-367-1083	UNSCHLGBVCHQ60405-126	Valley Quinoa	2015	Peru	Ayacucho	Huamanga	Huamanga	LGBV-UNSCH	2760	52.24	20	84	100	17.73	4.61	117.84	1.64	1.99	651.78	4.7	35.51	Purple	Intermediate	Orange	Loose	Branched up to the second third	Green	Yes	Regular	No	Cream	Cylindrical
UNTRM-367-1084	UNSCHLGBVCHQ60405-48	Valley Quinoa	2015	Peru	Ayacucho	Huamanga	Huamanga	LGBV-UNSCH	2760	53.98	0	74.06	90	23.69	11.42	90.65	1.08	1.17	357.57	3.3	27.79	Purple	Glomerulate	Pink	Intermediate	Branched up to the second third	Orange	Yes	Regular	No	Cream	Cylindrical
UNTRM-367-1085	UNSCHLGBVCHQ60405-303	Valley Quinoa	2015	Peru	Ayacucho	Huamanga	Huamanga	LGBV-UNSCH	2760	53.41	80	76.02	90	25.61	5.05	97.22	1.03	0.81	271.43	2.2	31.43	Purple	Glomerulate	Grey	Intermediate	Simple	Purple	No	Light	No	Black	Lenticular
UNTRM-367-1086	UNSCHLGBVCHQ60405-289	Valley Quinoa	2015	Peru	Ayacucho	Huamanga	Huamanga	LGBV-UNSCH	2760	53.91	50	94.01	119	22.09	4.49	118.62	1.52	2.54	830.78	2.8	20.49	Mixtura (Purple and Red)	Glomerulate	Purple	Loose	Branched up to the second third	Green	Yes	Light	No	Cream	Cylindrical
UNTRM-367-1087	UNSCHLGBVCHQ60405-176	Valley Quinoa	2015	Peru	Ayacucho	Huamanga	Huamanga	LGBV-UNSCH	2760	63.5	50	84.06	112	22.53	6.24	123.74	1.09	0.8	338.82	2.5	32.24	Red	Glomerulate	Pink	Compact	Branched up to the second third	Red	No	Light	No	Black	Ellipsoidal
UNTRM-367-1088	UNSCHLGBVCHQ60405-157	Valley Quinoa	2015	Peru	Ayacucho	Huamanga	Huamanga	LGBV-UNSCH	2760	51.13	50	75.79	90	21.8	5.24	107.95	1.4	1.03	467.17	2.8	33.29	Purple	Glomerulate	Orange	Loose	Branched up to the second third	Marron	Yes	Light	No	Cream	Cylindrical
UNTRM-367-1089	UNSCHLGBVCHQ60405-27	Valley Quinoa	2015	Peru	Ayacucho	Huamanga	Huamanga	LGBV-UNSCH	2760	58.71	40	84.05	119	21.98	3.58	114.37	1.21	1.36	402.93	3.6	19.48	Green	Glomerulate	Green	Loose	Branched up to the second third	Green	Yes	Regular	No	Cream	Cylindrical
UNTRM-367-1090	UNSCHLGBVCHQ60405-146	Valley Quinoa	2015	Peru	Ayacucho	Huamanga	Huamanga	LGBV-UNSCH	2760	43.02	100	76.05	90	23.52	2.74	64.22	0.79	0.23	55.85	2.9	22.67	Green	Glomerulate	Yellow	Intermediate	Simple	Yellow	No	Light	No	Cream	Cylindrical
UNTRM-367-1091	UNSCHLGBVCHQ60405-213	Valley Quinoa	2015	Peru	Ayacucho	Huamanga	Huamanga	LGBV-UNSCH	2760	58.75	0	78.05	97	26.12	5.54	90.22	1.2	1.74	698.3	2.9	26.72	Purple	Glomerulate	Orange	Intermediate	Branched up to the second third	Green	Yes	Light	No	White	Cylindrical
UNTRM-367-1092	UNSCHLGBVCHQ60405-138	Valley Quinoa	2015	Peru	Ayacucho	Huamanga	Huamanga	LGBV-UNSCH	2760	55.29	30	76.06	100	22.44	3.5	92.14	1.56	0.85	398.39	2.5	33.77	Purple	Glomerulate	Red and Pink	Loose	Branched up to the second third	Green	No	Light	No	Brown	Lenticular
UNTRM-367-1093	UNSCHLGBVCHQ60405-80	Valley Quinoa	2015	Peru	Ayacucho	Huamanga	Huamanga	LGBV-UNSCH	2760	56.01	30	76.05	97	19.58	6.38	94.37	0.95	0.32	39.74	3.2	11.02	Purple	Glomerulate	Pink	Loose	Branched up to the second third	Purple	No	Light	No	Reddish brown	Lenticular
UNTRM-367-1094	UNSCHLGBVCHQ60405-14	Valley Quinoa	2015	Peru	Ayacucho	Huamanga	Huamanga	LGBV-UNSCH	2760	63.17	0	75.77	100	18.45	7.69	78.21	0.99	0	0	2.7	20.69	Mixtura (Purple and Red)	Glomerulate	Red and Pink	Loose	Simple	Green	No	Light	No	Reddish brown	Lenticular
UNTRM-367-1095	UNSCHLGBVCHQ60405-234	Valley Quinoa	2015	Peru	Ayacucho	Huamanga	Huamanga	LGBV-UNSCH	2760	63.4	0	84	100	24.24	6.76	107.39	0.75	2.06	850.51	3.3	34.09	Green	Glomerulate	Yellow	Loose	Branched up to the second third	Green	Yes	Light	No	Cream	Cylindrical
UNTRM-367-1096	UNSCHLGBVCHQ60405-305	Valley Quinoa	2015	Peru	Ayacucho	Huamanga	Huamanga	LGBV-UNSCH	2760	65.25	0	90.04	112	9.13	2.89	145	1.2	0.87	16.51	0.8	13.36	Green	Glomerulate	Yellow	Loose	Branched with an undefined main panicle	Marron	No	Light	No	Brown oscuro	Lenticular
UNTRM-367-1097	UNSCHLGBVCHQ60405-274	Valley Quinoa	2015	Peru	Ayacucho	Huamanga	Huamanga	LGBV-UNSCH	2760	59.45	40	77.99	112	19.14	5.34	95.37	1.43	1.39	227.6	4.1	14.5	Green	Glomerulate	Yellow	Loose	Branched up to the second third	Green	Yes	Regular	No	White	Cylindrical
UNTRM-367-1098	UNSCHLGBVCHQ60405-266	Valley Quinoa	2015	Peru	Ayacucho	Huamanga	Huamanga	LGBV-UNSCH	2760	55.78	40	78	112	21.96	5.5	96.28	1.02	1.73	547.07	3.3	31.66	Green	Intermediate	Yellow	Loose	Branched up to the second third	Green	Yes	Light	No	Transparent	Cylindrical
UNTRM-367-1099	UNSCHLGBVCHQ60405-301	Valley Quinoa	2015	Peru	Ayacucho	Huamanga	Huamanga	LGBV-UNSCH	2760
UNTRM-367-1100	UNSCHLGBVCHQ60405-238	Valley Quinoa	2015	Peru	Ayacucho	Huamanga	Huamanga	LGBV-UNSCH	2760	60.91	60	90	119	23.91	7.29	138	1.3	1.28	225.05	2.3	23.45	Green	Glomerulate	Yellow	Loose	Branched up to the second third	Green	Yes	Light	No	Cream	Cylindrical
UNTRM-367-1101	UNSCHLGBVCHQ60405-282	Valley Quinoa	2015	Peru	Ayacucho	Huamanga	Huamanga	LGBV-UNSCH	2760
UNTRM-367-1102	UNSCHLGBVCHQ60405-49	Valley Quinoa	2015	Peru	Ayacucho	Huamanga	Huamanga	LGBV-UNSCH	2760
UNTRM-367-1103	UNSCHLGBVCHQ60405-53	Valley Quinoa	2015	Peru	Ayacucho	Huamanga	Huamanga	LGBV-UNSCH	2760
UNTRM-367-1104	UNSCHLGBVCHQ60405-209	Valley Quinoa	2015	Peru	Ayacucho	Huamanga	Huamanga	LGBV-UNSCH	2760	52.6	30	74.04	97	34.43	15.8	100.72	1.16	1.87	716.88	3.4	37.17	Purple	Glomerulate	Pink	Loose	Branched up to the second third	Purple	No	Regular	No	Brown	Cylindrical
UNTRM-367-1105	UNSCHLGBVCHQ60405-61	Valley Quinoa	2015	Peru	Ayacucho	Huamanga	Huamanga	LGBV-UNSCH	2760
UNTRM-367-1106	UNSCHLGBVCHQ60405-47	Valley Quinoa	2022	Peru	Ayacucho	Huamanga	Andrés Avelino Cáceres	CEE-CANAÁN-INIA	2760	58.76	50	76	100	30.95	6.83	117.09	1.56	1.5	483.15	3.6	34.86	Purple	Intermediate	Orange	Loose	Branched up to the second third	Grey	Yes	Light	Yes	Cream	Cylindrical
UNTRM-367-1107	UNSCHLGBVCHQ60405-230	Valley Quinoa	2022	Peru	Ayacucho	La mar	San Miguel	San Miguel	2661	56.19	20	76	100	33.43	6.68	146.68	1.29	2.91	1007.28	3.4	26.52	Purple	Intermediate	Orange	Loose	Branched up to the second third	Green	Yes	Light	No	Cream	Cylindrical
UNTRM-367-1108	UNSCHLGBVCHQ60405-233	Valley Quinoa	2022	Peru	Ayacucho	La mar	San Miguel	San Miguel	2661	67.79	40	84.05	104	42.47	9.83	158.81	1.35	1.55	680.73	3.4	36.7	Green	Intermediate	Yellow	Loose	Branched up to the second third	Green	Yes	Light	No	White	Cylindrical
UNTRM-367-1109	UNSCHLGBVCHQ60405-62	Valley Quinoa	2022	Peru	Ayacucho	Huamanga	Andrés Avelino Cáceres	CEE-CANAÁN-INIA	2760	58.73	50	84.04	100	31.52	9.77	170.44	1.8	1.93	615.17	2.3	25.19	Purple	Glomerulate	Orange	Loose	Branched up to the second third	Grey	Yes	Light	No	Cream	Cylindrical
UNTRM-367-1110	UNSCHLGBVCHQ60405-217	Valley Quinoa	2022	Peru	Ayacucho	La mar	Tambo	Tambo	3319	51.88	100	74.05	90	32.98	7.08	88.21	0.88	0.95	402.4	3.1	36.24	Green	Glomerulate	Yellow	Loose	Branched up to the lower third	Yellow	No	Light	No	Cream	Cylindrical
UNTRM-367-1111	UNSCHLGBVCHQ60405-76	Valley Quinoa	2022	Peru	Ayacucho	Huamanga	Andrés Avelino Cáceres	CEE-CANAÁN-INIA	2760	53.81	80	76.04	97	29.86	7.22	116.29	0.99	1.89	581.44	2.8	26.18	Purple	Glomerulate	Red and Pink	Loose	Branched up to the second third	Purple	Yes	Light	No	Brown oscuro	Cylindrical
UNTRM-367-1112	UNSCHLGBVCHQ60405-78	Valley Quinoa	2022	Peru	Ayacucho	Vilcas Huamán	Vilcas Huaman	Vilcas Huamán	3490	52.04	50	76.04	100	36.26	8.02	113.29	1.37	1.34	463.48	3.6	28.73	Green	Glomerulate	Marron	Loose	Branched up to the second third	Green	Yes	Regular	No	Black	Cylindrical
UNTRM-367-1113	UNSCHLGBVCHQ60405-32	Valley Quinoa	2022	Peru	Ayacucho	Sucre	Querobamba	Querobamba	4370	60.76	30	84.04	112	32.72	8.97	166.44	1.47	1.54	369.83	2.7	20.12	Red	Glomerulate	Pink	Loose	Branched with an undefined main panicle	Marron	No	Light	No	Cream	Lenticular
UNTRM-367-1114	UNSCHLGBVCHQ60405-208	Valley Quinoa	2022	Peru	Ayacucho	Sucre	Querobamba	Querobamba	4371
UNTRM-367-1115	UNSCHLGBVCHQ60405-283	Valley Quinoa	2022	Peru	Ayacucho	Sucre	Querobamba	Querobamba	4370	69.04	80	84.02	104	27.2	6.07	156.98	1.37	1.84	254.67	3.1	15.1	Purple	Glomerulate	Red and Pink	Loose	Branched up to the lower third	Purple	Yes	Regular	No	White	Ellipsoidal
UNTRM-367-1116	UNSCHLGBVCHQ60405-210	Valley Quinoa	2022	Peru	Ayacucho	La mar	San Miguel	San Miguel	2661	62.85	100	74.06	97	23.93	5.31	115.59	1.09	0.63	221.48	1.9	28.89	Purple	Glomerulate	Red and Pink	Loose	Simple	Pink	No	Light	No	Brown oscuro	Cylindrical
UNTRM-367-1117	UNSCHLGBVCHQ60405-152	Valley Quinoa	2022	Peru	Puno	Puno	Puno	Puno	3827	53.55	100	76.02	100	32.01	6.81	116.86	1.36	0.92	232.31	2.3	24.75	Mixtura (Purple and Red)	Intermediate	Purple	Loose	Branched up to the second third	Red	No	Light	No	Cream	Lenticular
UNTRM-367-1118	UNSCHLGBVCHQ60405-216	Valley Quinoa	2022	Peru	Ayacucho	Acocro	Chontaca	Chontaca	3245	56.48	80	74.02	97	23.16	8.7	103.58	0.91	0.42	137.71	3.8	28.24	Purple	Glomerulate	Pink	Loose	Simple	Pink	No	Regular	Yes	Reddish brown	Lenticular
UNTRM-367-1119	UNSCHLGBVCHQ60405-7	Valley Quinoa	2022	Peru	Ayacucho	Huamanga	Andrés Avelino Cáceres	CEE-CANAÁN-INIA	2760	57.39	100	76.02	97	25.93	6.09	98.27	0.95	0.16	288.64	2.9	33.4	Purple	Glomerulate	Orange	Compact	Simple	Orange	Yes	Light	No	White	Cylindrical
UNTRM-367-1120	UNSCHLGBVCHQ60405-85	Valley Quinoa	2022	Peru	Ayacucho	Huamanga	Andrés Avelino Cáceres	CEE-CANAÁN-INIA	2760	59.97	100	76.09	97	25.31	9.01	112.34	0.99	0.57	244.92	2.5	32.45	Purple	Glomerulate	Pink	Loose	Simple	Red	No	Regular	Yes	Light brown	Cylindrical
UNTRM-367-1121	UNSCHLGBVCHQ60405-125	Valley Quinoa	2022	Peru	Ayacucho	Huamanga	Chiara	Allpachaca	3583	67.37	100	76.09	97	25.31	5.81	127.34	1.14	1.28	572.83	2.8	33.61	Purple	Glomerulate	Orange	Loose	Branched up to the second third	Purple	Yes	Light	No	Cream	Cylindrical
UNTRM-367-1122	UNSCHLGBVCHQ60405-279	Valley Quinoa	2022	Peru	Ayacucho	Lucanas	Chaviña	Chaviña	3210	58.79	100	76.02	97	25.53	7.69	98.27	1.22	0.04	213.62	2.9	31.8	Purple	Glomerulate	Pink	Loose	Simple	Pink	No	Light	No	Brown	Lenticular
UNTRM-367-1123	UNSCHLGBVCHQ60405-70	Valley Quinoa	2022	Peru	Ayacucho	Huamanga	Andrés Avelino Cáceres	CEE-CANAÁN-INIA	2760	59.25	80	78.02	97	28.16	7.7	114.58	1.6	1.26	526.96	3.1	32.32	Purple	Glomerulate	Orange	Loose	Branched up to the second third	Orange	Yes	Light	No	Cream	Cylindrical
UNTRM-367-1124	UNSCHLGBVCHQ60405-153	Valley Quinoa	2022	Peru	Ayacucho	Huamanga	Andrés Avelino Cáceres	CEE-CANAÁN-INIA	2760	62.86	80	78.06	97	25.21	6.71	85.59	1.02	0.71	293.96	2.4	31.6	Red	Glomerulate	Pink	Loose	Branched up to the second third	Purple	Yes	Light	No	White	Cylindrical
UNTRM-367-1125	UNSCHLGBVCHQ60405-57	Valley Quinoa	2022	Peru	Ayacucho	Huamanga	Chiara	Manallasacc	3580	51.61	100	78.01	112	27.71	6.91	87.48	0.77	0.86				Green	Glomerulate	Yellow	Loose	Branched up to the lower third	Green	Yes		No
UNTRM-367-1126	UNSCHLGBVCHQ60405-240	Valley Quinoa	2022	Peru	Ayacucho	Acocro	Chontaca	Chontaca	3245	57.39	80	76.02	100	30.34	8.94	103.96	0.98	1.4	442.68	3.4	27.31	Green	Intermediate	Yellow	Loose	Simple	Green	No	Light	No	Transparent	Cylindrical
UNTRM-367-1127	UNSCHLGBVCHQ60405-179	Valley Quinoa	2022	Peru	Ayacucho	Acocro	Chontaca	Chontaca	3245	50.15	100	76.01	90	25.42	8.39	74.55	0.79	0.31	79.5	4	14.2	Purple	Glomerulate	Pink	Loose	Simple	Pink	No	Regular	Yes	Reddish brown	Cylindrical
UNTRM-367-1128	UNSCHLGBVCHQ60405-134	Valley Quinoa	2022	Peru	Ayacucho	Huancasancos	Huancasancos	Huancasancos	3525	68	100	90.02	119	32.92	10.41	92.07	0.87	1.35	387.91	3.4	23.2	Purple	Intermediate	Green	Loose	Branched up to the second third	Green	Yes	Light	Yes	White	Cylindrical
UNTRM-367-1129	UNSCHLGBVCHQ60405-278	Valley Quinoa	2022	Peru	Junín	Huancayo	Huancayo	Huancayo	3259	64.64	80	89.79	119	33.13	13.34	128.89	1.3	2.89	610.09	2.9	19.48	Green	Intermediate	White	Loose	Branched up to the second third	Green	Yes	Regular	Yes	Cream	Cylindrical
UNTRM-367-1130	UNSCHLGBVCHQ60405-31	Valley Quinoa	2022	Peru	Ayacucho	Huamanga	Andrés Avelino Cáceres	CEE-CANAÁN-INIA	2760	63.04	80	76.06	97	27.47	8.89	98.08	1.08	1.11	366.88	3.2	23.33	Purple	Glomerulate	Orange	Loose	Branched up to the second third	Yellow	Yes	Light	No	Cream	Cylindrical
UNTRM-367-1131	UNSCHLGBVCHQ60405-159	Valley Quinoa	2022	Peru	Ayacucho	Huamanga	Chiara	Huamanga	3580	58.76	80	76.05	90	24.25	6.83	105.15	1.27	1.14	493.52	3.2	26.6	Mixtura (Purple and Red)	Glomerulate	Red and Pink	Loose	Simple	Purple	No	Light	No	Cream	Cylindrical
UNTRM-367-1132	UNSCHLGBVCHQ60405-243	Valley Quinoa	2022	Peru	Ayacucho	Huamanga	Chiara	Huamanga	3580	62.3	20	76.06	100	24.57	8.89	99.08	1.45	0.59	298.38	3.8	34.6	Purple	Glomerulate	Pink	Loose	Branched up to the second third	Purple	No	Regular	No	Reddish brown	Lenticular
UNTRM-367-1133	UNSCHLGBVCHQ60405-193	Valley Quinoa	2022	Peru	Ayacucho	Lucanas	Lucanas	Chaviña	3210	56.25	70	84.05	112	38.1	13.88	122.31	1.23	1.78	421.27	3.5	12.61	Green	Glomerulate	Yellow	Loose	Branched up to the lower third	Green	Yes	Light	No	Cream	Cylindrical
UNTRM-367-1134	UNSCHLGBVCHQ60405-06	Valley Quinoa	2022	Peru	Ayacucho	Lucanas	Lucanas	Chaviña	3210	59.47	100	75.79	97	26.3	6.36	70.72	1.28	0.12	34.92	2.8	16.64	Purple	Glomerulate	Marron	Loose	Branched up to the second third	Yellow	No	Light	No	Cream	Cylindrical
UNTRM-367-1135	UNSCHLGBVCHQ60405-68	Valley Quinoa	2022	Peru	Ayacucho	Lucanas	Lucanas	Chaviña	3210	64.53	60	76.01	97	21.9	6.62	109.9	1.13	0.54	349.79	2.5	25.64	Purple	Glomerulate	Orange	Loose	Simple	Orange	No	Light	No	Cream	Cylindrical
UNTRM-367-1136	UNSCHLGBVCHQ60405-148	Valley Quinoa	2022	Peru	Ayacucho	Lucanas	Lucanas	Chaviña	3210
UNTRM-367-1137	UNSCHLGBVCHQ60405-271	Valley Quinoa	2022	Peru	Ayacucho	Lucanas	Lucanas	Chaviña	3210	53.94	100	76.01	100	20.91	5.46	88.79	0.86	0.52	83.62	2.7	13.81	Purple	Glomerulate	Pink	Loose	Simple	Purple	No	Regular	No	Cream	Cylindrical
UNTRM-367-1138	UNSCHLGBVCHQ60405-08	Valley Quinoa	2022	Peru	Ayacucho	Lucanas	Lucanas	Chaviña	3210	73.17	80	78.01	100	36.89	9.13	106.31	1.21	1.28	610.95	2.7	25.18	Green	Glomerulate	Yellow	Intermediate	Simple	Yellow	Yes	Regular	Yes	Cream	Cylindrical
UNTRM-367-1139	UNSCHLGBVCHQ60405-169	Valley Quinoa	2022	Peru	Ayacucho	Lucanas	Lucanas	Chaviña	3210
UNTRM-367-1140	UNSCHLGBVCHQ60405-173	Valley Quinoa	2022	Peru	Ayacucho	Lucanas	Lucanas	Chaviña	3210	67.14	50	76.01	100	28.53	9.44	118.19	1.31	0.66	404.98	3.3	15.56	Purple	Glomerulate	Pink	Loose	Branched up to the second third	Red	Yes	Light	No	Cream	Cylindrical
UNTRM-367-1141	UNSCHLGBVCHQ60405-161	Valley Quinoa	2022	Peru	Ayacucho	Lucanas	Lucanas	Chaviña	3210
UNTRM-367-1142	UNSCHLGBVCHQ60405-299	Valley Quinoa	2022	Peru	Ayacucho	Lucanas	Lucanas	Chaviña	3210
UNTRM-367-1143	UNSCHLGBVCHQ60405-144	Valley Quinoa	2022	Peru	Ayacucho	Lucanas	Lucanas	Chaviña	3210
UNTRM-367-1144	UNSCHLGBVCHQ60405-264	Valley Quinoa	2022	Peru	Ayacucho	Lucanas	Lucanas	Chaviña	3210
UNTRM-367-1145	UNSCHLGBVCHQ60405-300	Valley Quinoa	2022	Peru	Ayacucho	Lucanas	Chaviña	Chaviña	3210	63.57	20	77.99	100	31.31	6.27	138.39	1.51	2.38	849.52	3	15.97	Purple	Glomerulate	Orange	Intermediate	Branched up to the second third	Purple	Yes	Light	No	Cream	Lenticular
UNTRM-367-1146	UNSCHLGBVCHQ60405-294	Valley Quinoa	2022	Peru	Ayacucho	Lucanas	Chaviña	Chaviña	3210
UNTRM-367-1147	UNSCHLGBVCHQ60405-298	Valley Quinoa	2022	Peru	Ayacucho	Ayacuho	Puquio	Chaviña	3210	69.1	60	90.03	119	25.33	10.27	129.11	1.58	2.07	466.23	2.4	3.34	Mixtura (Purple and Red)	Intermediate	Green	Loose	Branched up to the second third	Green	Yes	Light	No	White	Cylindrical
UNTRM-367-1148	UNSCHLGBVCHQ60405-260	Valley Quinoa		Peru	Ayacucho					63.28	50	83.99	119	28.09	10.93	117.5	0.99	1.21	550.22	2.5	18.84	Purple	Glomerulate	Green	Loose	Branched up to the second third	Green	Yes	Light	No	White	Cylindrical
UNTRM-367-1149	UNSCHLGBVCHQ60405-151	Valley Quinoa		Peru	Ayacucho					67.82	30	83.77	112	41.5	8.77	142.32	1.85	3.42	1091.18	3.6	12.43	Green	Amarantiform	Green	Compact	Simple	Green	Yes	Regular	No	White	Cylindrical
UNTRM-367-1150	UNSCHLGBVCHQ60405-226	Valley Quinoa		Peru	Ayacucho					43.43	100	74.03	90	21.07	4.7	84.74	0.93	0.33	16.41	3.2	7.97	Purple	Glomerulate	Orange	Intermediate	Simple	Orange	Yes	Regular	Yes	White	Cylindrical
UNTRM-367-1151	UNSCHLGBVCHQ60405-147	Valley Quinoa		Peru	Ayacucho					65.12	20	84.04	112	33.14	10.62	125.51	1.51	2.21	460.51	2.9	2.05	Purple	Glomerulate	Yellow	Loose	Branched up to the second third	Green	Yes	Light	No	White	Cylindrical
UNTRM-367-1152	UNSCHLGBVCHQ60405-297	Valley Quinoa		Peru	Ayacucho
UNTRM-367-1153	UNSCHLGBVCHQ60405-158	Valley Quinoa		Peru	Ayacucho
UNTRM-367-1154	UNSCHLGBVCHQ60405-150	Valley Quinoa		Peru	Ayacucho
UNTRM-367-1155	UNSCHLGBVCHQ60405-160	Valley Quinoa		Peru	Ayacucho					71.13	80	75.99	90	22.69	7.61	80.88	0.74	0.16	32.07	3.6	13.87	Purple	Glomerulate	Pink	Loose	Branched up to the second third	Purple	No	Light	No	Reddish brown	Cylindrical
UNTRM-367-1156	UNSCHLGBVCHQ60405-164	Valley Quinoa		Peru	Ayacucho
UNTRM-367-1157	UNSCHLGBVCHQ60405-296	Valley Quinoa		Peru	Ayacucho
UNTRM-367-1158	UNSCHLGBVCHQ60405-72	Valley Quinoa		Peru	Ayacucho					37.45	100	75.99	90	23.5	6.95	87.77	0.81	0.43	0	3	9.95	Purple	Glomerulate	Orange	Loose	Simple	Pink	No	Light	No	Transparent	Ellipsoidal
UNTRM-367-1159	INIA 415 Pasankalla (Check 1)	Altiplano Quinoa	2024	Peru	Puno	Puno	Paucarcolla	Illpa	3860	56.46	56.15	74	90	21.92	8.32	85.2	1.01	0.4	119.22	3.11	25.57	Purple	Glomerulate	Pink	Intermediate	Simple	Purple	No	Light	Yes	Dark brown	Lenticular
UNTRM-367-1160	INIA 420 Negra Collan (Check 2)	Altiplano Quinoa	2024	Peru	Puno	Puno	Paucarcolla	Illpa	3860	47.59	100	74	90	21.96	4.71	71.01	0.82	0.31	110.85	2.79	26.03	Green	Glomerulate	Yellow	Intermediate	Branched up to the lower third	Yellow	Yes	Regular	No	Black	Lenticular
UNTRM-367-1161	Blanca de Juli (Check 3)	Altiplano Quinoa	2024	Peru	Puno	Chucuito	Yunguyo	Tahuaco	3860	45.19	98	74	90	20.27	4.72	69.25	0.84	0.33	64.3	2.96	19.8	Green	Glomerulate	Yellow	Intermediate	Simple	Yellow	No	Light	No	Cream	Cylindrical

## Sheet: descriptor
descriptors	abbreviatio_sp	abbreviatio_en
Panicle color at 50% flowering	cdpf	PCF
Panicle color at 50% physiological maturity	cpmf	PCM
Panicle shape	frp	PSH
Panicle length (cm)	lgtp	PL
Panicle diameter (cm)	dtp	PD
Panicle density	dsp	PDE
Days to 50% flowering (days)	ndh50f	DF
Days to 50% physiological maturity (days)	ndh50mf	DM
Degree of dehiscence	gdh	DD
1000-grain weight (g)	p100g	TSW
Biomass of 10 plants (kg)	palp10	PB
Seed weight from10 plants (g)	ps10	SW
Seed coat (episperm) color	cepp	SCC
Chlorophyll content at 50% flowering	spad	SPAD
Lodging of the plant	acm	LOD
Plant height (cm)	alp	PH
Stem diameter (cm)	dmt	SD
Growth habit	hbc	GH
Main stem color	ctp	MSC
Grain shape	fmg	GS
Presence of Epicauta sp.	pse	EPI
Incidence of Peronospora variabilis (%)	ppfi	IPER
Harvest index	hi	HI

## Sheet: Table S2
Descriptor	Acronym	BBCH	Evaluation	Unit
Qualitative Descriptors
Panicle color at 50% flowering	PCF	60	Green, Purple, Red, Mixture (Purple and red).	scale
Presence of Epicauta sp.	EPI	60	Yes, No.	boolean
Main stem color	MSC	70	White, Purple, Red, Pink, Yellow, Orange, Brown, Gray, Black, Green.	scale
Panicle shape	PSH	70	Glomerulate, Intermediate, Amaranthiform.	scale
Panicle density	PDEN	85	Loose, Intermediate, Compact.	scale
Panicle color at 50% physiological maturity	PCM	85	White, Purple, Red, Pink, Yellow, Orange, Brown, Gray, Black, Red and white, Red and pink, Red and yellow, Green, Red and green.	scale
Growth habit	GH	85	Simple, Branched up to the lower third, Branched up to the second third, Branched with undefined main panicle.	scale
Degree of dehiscence	DD	99	Slight, Moderate, Strong.	scale
Lodging	LOD	95	Yes, No.	boolean
Seed coat color	SCC	99	Transparent, White, Cream, Light brown, Brown, Dark brown, Reddish brown, Black.	scale
Grain shape	GS	99	Lenticular, Cylindrical, Ellipsoidal, Conical.	scale
Quantitative Descriptors
Number of days to 50% flowering	DF	60	Number of days from sowing to 50% flowering	days
Downy mildew severity	IPER	60	Incidence percentage evaluated in 10 plants.	%
Chlorophyll content at 50% flowering	SPAD	67	Measured using a SPAD chlorophyll meter on the third true leaf.	SPAD
Panicle length	PL	81	Measured on 5 plants using a measuring tape.	cm
Panicle diameter	PD	81	Measured on 5 plants using a measuring tape .	cm
Number of days to 50% physiological maturity	PM	85	Number of days from sowing to 50% physiological maturity.	days
Plant height	PH	85	Average height of 10 plants measured with a measuring tape.	cm
Stem diameter	SD	85	Average stem diameter of 5 plants measured with a digital caliper.	mm
Weight of 1000 seeds	TSW	99	Weighed using a digital balance.	g
Weight of 10 panicles	PB	99	Weighed using a hanging electronic scale.	kg
Seed weight of 10 plants	SW	99	Weighed using a digital balance.	g
Harvest index	HI	99	Calculated as the ratio between panicle weight and seed weight of 10 plants (kg).	index
[1] Bioversity International; Organización de las Naciones Unidas para la Agricultura y la Alimentación (FAO); Fundación PROINPA; Instituto Nacional de Innovación Agropecuaria y Forestal (INIAF); Fondo Internacional de Desarrollo Agrícola (FIDA) Descriptores para quinua (Chenopodium quinoa Willd.) y sus parientes silvestres; Bioversity International, 2013; ISBN 978-92-9043-927-1. [2] Stanschewski…

## Sheet: fb
PLOT	CODIGO	NUM	EXPT	LOCATION	YEAR	ROW	COLUMN	CHECKS	BLOCK	ENTRY	TREATMENT	cdpf_67_1	frp_67_1	ndh50f_67_1	spad_67_1	spad_67_2	spad_67_3	pse_67_1	ppfi_75_1	cpmf_85_1	cpmp_85_1	lgtp_85_1	lgtp_85_2	lgtp_85_3	lgtp_85_4	lgtp_85_5	dtp_85_1	dtp_85_2	dtp_85_3	dtp_85_4	dtp_85_5	dsp_85_1	ndh50mf_85_1	acm_85_1	alp_85_1	dmt_85_1	dmt_85_2	dmt_85_3	hbc_85_1	ctp_85_1	gdh_89_1	palp10_99_1	ps10_99_1	p100g_99_1	cepp_99_1	fmg_99_1
1004	UNTRM121004	4	quinoaGB	1	2025	1	4	0	1	4	G4	1 Green	1 Glomerular	76	44.8	43.3	44.3	Yes	100	5 Yellow	content://com.android.externalstorage.documents/tree/primary%3Aceigras/document/primary%3Aceigras%2Fplot_data%2Ffieldbook-2025-03-09%2Fcpmp_85_1%2F1004_cpmp_85_1_2025-03-10%2009_36_01.967-05_00.jpg	30.5	40	30	43	35	8.66	8.14	8.05	6.3	10.44	1 Laxa	90	No	97.5	1.6	1.33	1	3 Branched up to the middle third	5 Yellow	1 Light	1.95	638.26	0.34	2 White	2 Cilíndrico
1005	UNTRM121005	5	quinoaGB	1	2025	1	5	0	1	5	G5	2 PÃºrpura	1 Glomerular	76	47.4	50.7	51	Yes	100	11 Red y Pink	content://com.android.externalstorage.documents/tree/primary%3Aceigras/document/primary%3Aceigras%2Fplot_data%2Ffieldbook-2025-03-09%2Fcpmp_85_1%2F1005_cpmp_85_1_2025-03-10%2009_37_05.165-05_00.jpg	25	28.5	26.5	31	34	11	14	10	9	13	2 Intermedia	90	No	83.5	0.79	1.1	0.87	3 Branched up to the middle third	2 PÃºrpura	1 Light	1.42	96.55	0.29	4 Café claro	1 Lenticular
1006	UNTRM121006	6	quinoaGB	1	2025	1	6	0	1	6	G6	1 Green	1 Glomerular	84	54.7	47.8	41.5	Yes	70	5 Yellow	content://com.android.externalstorage.documents/tree/primary%3Aceigras/document/primary%3Aceigras%2Fplot_data%2Ffieldbook-2025-03-09%2Fcpmp_85_1%2F1006_cpmp_85_1_2025-03-10%2009_39_00.048-05_00.jpg	50	47	47.5	3	29	14	18	14	11	13	1 Laxa	112	No	120	1.21	0.75	1.06	3 Branched up to the middle third	10 Green	2 Regular	1.76	520.95	0.35	3 Cream	2 Cilíndrico
1007	UNTRM121007	7	quinoaGB	1	2025	1	7	0	1	7	G7	2 PÃºrpura	1 Glomerular	76	46.3	51.9	54.3	Yes	90	6 Orange	content://com.android.externalstorage.documents/tree/primary%3Aceigras/document/primary%3Aceigras%2Fplot_data%2Ffieldbook-2025-03-09%2Fcpmp_85_1%2F1007_cpmp_85_1_2025-03-10%2009_39_47.712-05_00.jpg	27.5	34	28.5	30.5	35.5	11	10	9	10	8	2 Intermedia	90	Yes	118.6	1.2	1.38	1.03	2 Branched up to the lower third	4 Pink	1 Light	0.66	268.01	0.43	3 Cream	2 Cilíndrico
1008	UNTRM121008	8	quinoaGB	1	2025	1	8	0	1	8	G8	2 PÃºrpura	2 Intermedia	85	65	62	59	Yes	35	2 PÃºrpura	content://com.android.externalstorage.documents/tree/primary%3Aceigras/document/primary%3Aceigras%2Fplot_data%2Ffieldbook-2025-03-09%2Fcpmp_85_1%2F1008_cpmp_85_1_2025-03-10%2009_40_55.868-05_00.jpg	36	35	31	33.2	49	8	10	8	8	8	2 Intermedia	100	Yes	125.5	1	0.94	1.41	3 Branched up to the middle third	10 Green	1 Light	1.52	580.11	0.31	3 Cream	2 Cilíndrico
CH1	CH1	CH1	quinoaGB	1	2025	1	9	1	1	1	CH1
CH3	CH3	CH3	quinoaGB	1	2025	1	10	1	1	3	CH3	1 Green	1 Glomerular	76	39.2	52.7	47.1	No	90	5 Yellow	content://com.android.externalstorage.documents/tree/primary%3Aceigras/document/primary%3Aceigras%2Fplot_data%2Ffieldbook-2025-03-09%2Fcpmp_85_1%2FCH03_cpmp_85_1_2025-03-10%2009_43_51.746-05_00.jpg	21	20	18.5	18	20	5	4.5	4	4	3.5	2 Intermedia	90	No	53	0.78	0.54	0.57	1 Simple	5 Yellow	1 Light	0.89	20.06	0.27	3 Cream	2 Cilíndrico
1009	UNTRM121009	9	quinoaGB	1	2025	1	11	0	1	9	G9	1 Green	1 Glomerular	84	55.8	55.9	53.8	Yes	35	5 Yellow	content://com.android.externalstorage.documents/tree/primary%3Aceigras/document/primary%3Aceigras%2Fplot_data%2Ffieldbook-2025-03-09%2Fcpmp_85_1%2F1009_cpmp_85_1_2025-03-10%2009_44_49.762-05_00.jpg	35.5	36.6	36	38	31	10	13	12	13	10	1 Laxa	112	No	95	1.3	0.97	0.91	3 Branched up to the middle third	10 Green	1 Light	1.35	607.61	0.21	3 Cream	2 Cilíndrico
1010	UNTRM121010	10	quinoaGB	1	2025	1	12	0	1	10	G10	1 Green	1 Glomerular	90	52.7	57.9	55.2	Yes	35	5 Yellow	content://com.android.externalstorage.documents/tree/primary%3Aceigras/document/primary%3Aceigras%2Fplot_data%2Ffieldbook-2025-03-09%2Fcpmp_85_1%2F1010_cpmp_85_1_2025-03-10%2009_46_12.316-05_00.jpg	29	26	32	38	41	11	7	9	7	8	1 Laxa	119	No	82.9	0.95	0.64	0.99	3 Branched up to the middle third	5 Yellow	1 Light	1.24	412.81	0.35	3 Cream	2 Cilíndrico
1011	UNTRM121011	11	quinoaGB	1	2025	1	13	0	1	11	G11	1 Green	2 Intermedia	84	48.9	49.9	59.7	Yes	35	5 Yellow	content://com.android.externalstorage.documents/tree/primary%3Aceigras/document/primary%3Aceigras%2Fplot_data%2Ffieldbook-2025-03-09%2Fcpmp_85_1%2F1011_cpmp_85_1_2025-03-10%2009_48_02.345-05_00.jpg	26	36	38	32	34	6	6.5	5.5	5	5	3 Compact	119	No	142	1.04	1.09	1.02	3 Branched up to the middle third	10 Green	1 Light	1.61	718.33	0.38	2 White	2 Cilíndrico
CH2	CH2	CH2	quinoaGB	1	2025	1	13	1	1	2	CH2	1 Green	1 Glomerular	74	50.6	51.1	45.4	Yes	100	5 Yellow	content://com.android.externalstorage.documents/tree/primary%3Aceigras/document/primary%3Aceigras%2Fplot_data%2Ffieldbook-2025-03-09%2Fcpmp_85_1%2FCH20_cpmp_85_1_2025-03-10%2009_49_27.009-05_00.jpg	22	21	19.5	17.5	29	3.5	3.5	3	3.5	2.5	2 Intermedia	90	No	65	0.71	0.64	0.51	2 Branched up to the lower third	5 Yellow	2 Regular	0.15	27.67	0.32	8 Black	1 Lenticular
1012	UNTRM121012	12	quinoaGB	1	2025	1	12	0	1	12	G12	3 Red	1 Glomerular	84	48.9	46.8	52.5	No	10	4 Pink	content://com.android.externalstorage.documents/tree/primary%3Aceigras/document/primary%3Aceigras%2Fplot_data%2Ffieldbook-2025-03-09%2Fcpmp_85_1%2F1012_cpmp_85_1_2025-03-10%2009_50_18.355-05_00.jpg	24.5	24	20	25	25.5	6.5	8	6	7	7	1 Laxa	104	Yes	73.5	0.9	1.13	0.65	3 Branched up to the middle third	2 PÃºrpura	1 Light	1.11	341.98	0.30	3 Cream	1 Lenticular
1013	UNTRM121013	13	quinoaGB	1	2025	1	11	0	1	13	G13	1 Green	1 Glomerular	90	63.4	56.8	49.8	No	10	5 Yellow	content://com.android.externalstorage.documents/tree/primary%3Aceigras/document/primary%3Aceigras%2Fplot_data%2Ffieldbook-2025-03-09%2Fcpmp_85_1%2F1013_cpmp_85_1_2025-03-10%2009_50_55.503-05_00.jpg	10	11	14	17	16	4	3	2	3.5	2.5	1 Laxa	119	No	73.2	0.58	0.84	0.68	3 Branched up to the middle third	10 Green	2 Regular	1.05	340.63	0.29	2 White	2 Cilíndrico
1014	UNTRM121014	14	quinoaGB	1	2025	2	10	0	2	14	G14	2 PÃºrpura	1 Glomerular	76	50.4	50.6	47.8	No	70	4 Pink	content://com.android.externalstorage.documents/tree/primary%3Aceigras/document/primary%3Aceigras%2Fplot_data%2Ffieldbook-2025-03-09%2Fcpmp_85_1%2F1014_cpmp_85_1_2025-03-10%2009_51_44.774-05_00.jpg	20	20.5	18	23	17	5	6	5.5	7.5	5.5	1 Laxa	90	No	62	0.65	0.72	0.51	3 Branched up to the middle third	2 PÃºrpura	1 Light	0.38	89.7	0.40	7 Café rojizo	1 Lenticular
1015	UNTRM121015	15	quinoaGB	1	2025	2	9	0	2	15	G15	2 PÃºrpura	1 Glomerular	76	47.7	45.3	36.8	No	100	6 Orange	content://com.android.externalstorage.documents/tree/primary%3Aceigras/document/primary%3Aceigras%2Fplot_data%2Ffieldbook-2025-03-09%2Fcpmp_85_1%2F1015_cpmp_85_1_2025-03-10%2009_52_18.809-05_00.jpg	19.5	20.8	16.5	18	22.5	4.5	4	5	7	5.5	1 Laxa	90	No	48.5	0.7	0.59	0.52	2 Branched up to the lower third	5 Yellow	1 Light	0.25	57.49	0.35	3 Cream	2 Cilíndrico
1016	UNTRM121016	16	quinoaGB	1	2025	2	8	0	2	16	G16	1 Green	1 Glomerular	84	64.7	54.7	55.7	No	70	5 Yellow	content://com.android.externalstorage.documents/tree/primary%3Aceigras/document/primary%3Aceigras%2Fplot_data%2Ffieldbook-2025-03-09%2Fcpmp_85_1%2F1016_cpmp_85_1_2025-03-10%2009_53_00.048-05_00.jpg	21.5	23.5	23	23	20.5	9	7.5	5	7.5	5	1 Laxa	119	No	121	0.81	1.2	1.02	3 Branched up to the middle third	10 Green	1 Light	1.03	256.39	0.25	2 White	2 Cilíndrico
1017	UNTRM121017	17	quinoaGB	1	2025	2	7	0	2	17	G17	1 Green	1 Glomerular	84	46.6	57.6	56.7	Yes	60	5 Yellow	content://com.android.externalstorage.documents/tree/primary%3Aceigras/document/primary%3Aceigras%2Fplot_data%2Ffieldbook-2025-03-09%2Fcpmp_85_1%2F1017_cpmp_85_1_2025-03-10%2009_53_45.940-05_00.jpg	37	38	40	48	44	6	9	8	8	9	2 Intermedia	112	Yes	105	1.07	0.71	0.87	3 Branched up to the middle third	10 Green	1 Light	1.02	519.57	0.34	2 White	2 Cilíndrico
1018	UNTRM121018	18	quinoaGB	1	2025	2	6	0	2	18	G18
1019	UNTRM121019	19	quinoaGB	1	2025	2	5	0	2	19	G19	4 Mixtura (pÃºrpura y Red)	1 Glomerular	78	56.3	48.8	55.7	Yes	90	6 Orange	content://com.android.externalstorage.documents/tree/primary%3Aceigras/document/primary%3Aceigras%2Fplot_data%2Ffieldbook-2025-03-09%2Fcpmp_85_1%2F1019_cpmp_85_1_2025-03-10%2009_55_36.782-05_00.jpg	21	32	28	19	24	7.5	6.5	9	7.5	8	1 Laxa	90	No	90	0.72	0.81	0.64	2 Branched up to the lower third	5 Yellow	1 Light	0.29	138.43	0.40	3 Cream	2 Cilíndrico
CH2	CH2	CH2	quinoaGB	1	2025	2	4	1	2	2	CH2
CH1	CH1	CH1	quinoaGB	1	2025	2	3	1	2	1	CH1
1020	UNTRM121020	20	quinoaGB	1	2025	2	2	0	2	20	G20	4 Mixtura (pÃºrpura y Red)	1 Glomerular	94	52.7	51.8	58.1	No	50	2 PÃºrpura	content://com.android.externalstorage.documents/tree/primary%3Aceigras/document/primary%3Aceigras%2Fplot_data%2Ffieldbook-2025-03-09%2Fcpmp_85_1%2F1020_cpmp_85_1_2025-03-10%2009_58_52.176-05_00.jpg	34	26.5	19	24	32.5	5	8	5	5.5	7	1 Laxa	119	No	95	1.3	1.04	1.25	2 Branched up to the lower third	10 Green	1 Light	1.6	504.5	0.35	3 Cream	2 Cilíndrico
1021	UNTRM121021	21	quinoaGB	1	2025	2	1	0	2	21	G21	2 PÃºrpura	1 Glomerular	76	60.7	47.7	58.8	Yes	60	6 Orange	content://com.android.externalstorage.documents/tree/primary%3Aceigras/document/primary%3Aceigras%2Fplot_data%2Ffieldbook-2025-03-09%2Fcpmp_85_1%2F1021_cpmp_85_1_2025-03-10%2010_00_04.697-05_00.jpg	24	28.5	31.5	26	33	8.5	10	12	8	8	1 Laxa	90	No	115	1.46	1.01	1.44	3 Branched up to the middle third	5 Yellow	1 Light	1.19	427.41	0.43	3 Cream	2 Cilíndrico
CH3	CH3	CH3	quinoaGB	1	2025	2	1	1	2	3	CH3	1 Green	1 Glomerular	72	47.7	42.1	45.2	No	100	5 Yellow	content://com.android.externalstorage.documents/tree/primary%3Aceigras/document/primary%3Aceigras%2Fplot_data%2Ffieldbook-2025-03-09%2Fcpmp_85_1%2FCH30_cpmp_85_1_2025-03-10%2010_00_37.795-05_00.jpg	23	22	21	16.5	17.5	4	8	8	5	6	1 Laxa	90	No	75	0.74	1.95	1.94	1 Simple	5 Yellow
1022	UNTRM121022	22	quinoaGB	1	2025	2	2	0	2	22	G22	1 Green	3 Amarantiform	84	57.6	63.2	61.9	Yes	50	5 Yellow	content://com.android.externalstorage.documents/tree/primary%3Aceigras/document/primary%3Aceigras%2Fplot_data%2Ffieldbook-2025-03-09%2Fcpmp_85_1%2F1022_cpmp_85_1_2025-03-10%2010_01_33.542-05_00.jpg	33	28	39	38.5	38	13	11	12	12	11	1 Laxa	112	No	135.7	1.48	1.96	1.35	3 Branched up to the middle third	10 Green	1 Light	2.22	874	0.28	2 White	2 Cilíndrico
1023	UNTRM121023	23	quinoaGB	1	2025	2	3	0	2	23	G23	2 PÃºrpura	1 Glomerular	78	77.2	62.1	58.1	Yes	50	6 Orange	content://com.android.externalstorage.documents/tree/primary%3Aceigras/document/primary%3Aceigras%2Fplot_data%2Ffieldbook-2025-03-09%2Fcpmp_85_1%2F1023_cpmp_85_1_2025-03-10%2010_02_19.973-05_00.jpg	28	33.5	29	34.5	20	8	6.5	6.5	8	9	1 Laxa	100	Yes	124	2.05	1.13	1.03	3 Branched up to the middle third	10 Green	1 Light	1.84	694.61	0.41	3 Cream	2 Cilíndrico
CH3	CH3	CH3	quinoaGB	1	2025	3	4	1	3	3	CH3
1024	UNTRM121024	24	quinoaGB	1	2025	3	5	0	3	24	G24	3 Red	1 Glomerular	76	55.4	55.2	46.3	No	60	11 Red y Pink	content://com.android.externalstorage.documents/tree/primary%3Aceigras/document/primary%3Aceigras%2Fplot_data%2Ffieldbook-2025-03-09%2Fcpmp_85_1%2F1024_cpmp_85_1_2025-03-10%2010_04_50.446-05_00.jpg	32	23	31	23	28.5	7	6	7.5	5	7	1 Laxa	90	No	150	1.65	1.17	1.13	3 Branched up to the middle third	2 PÃºrpura	1 Light	1.21	488.02	0.30	4 Café claro	2 Cilíndrico
1025	UNTRM121025	25	quinoaGB	1	2025	3	6	0	3	25	G25	2 PÃºrpura	1 Glomerular	76	49.7	59.8	63.5	Yes	70	4 Pink	content://com.android.externalstorage.documents/tree/primary%3Aceigras/document/primary%3Aceigras%2Fplot_data%2Ffieldbook-2025-03-09%2Fcpmp_85_1%2F1025_cpmp_85_1_2025-03-10%2010_05_33.596-05_00.jpg	32	24	20	25	19	8	5	3	5.5	4	1 Laxa	90	No	85.5	1.19	0.74	0.75	3 Branched up to the middle third	6 Orange	1 Light	0.46	152.64	0.35	3 Cream	2 Cilíndrico
1026	UNTRM121026	26	quinoaGB	1	2025	3	7	0	3	26	G26	2 PÃºrpura	2 Intermedia	84	59.3	68.6	65.4	No	12	2 PÃºrpura	content://com.android.externalstorage.documents/tree/primary%3Aceigras/document/primary%3Aceigras%2Fplot_data%2Ffieldbook-2025-03-09%2Fcpmp_85_1%2F1026_cpmp_85_1_2025-03-10%2010_06_33.476-05_00.jpg	25.5	36	22	23	27	5	5	7	5	3.5	1 Laxa	112	No	140	0.77	1	1.01	3 Branched up to the middle third	10 Green	1 Light	2.13	862.63	0.40	3 Cream	2 Cilíndrico
1027	UNTRM121027	27	quinoaGB	1	2025	3	8	0	3	27	G27	1 Green	1 Glomerular	94	47.8	58.1	62.1	No	70	5 Yellow	content://com.android.externalstorage.documents/tree/primary%3Aceigras/document/primary%3Aceigras%2Fplot_data%2Ffieldbook-2025-03-09%2Fcpmp_85_1%2F1027_cpmp_85_1_2025-03-10%2010_07_35.334-05_00.jpg	28	26	20	22	21.5	4	5.5	4	5.5	5	1 Laxa	119	No	125	0.93	1.33	0.98	3 Branched up to the middle third	10 Green	2 Regular	1.7	472.27	0.27	2 White	2 Cilíndrico
CH1	CH1	CH1	quinoaGB	1	2025	3	9	1	3	1	CH1	2 PÃºrpura	1 Glomerular	74	47.1	27.4	31.5	No	100	4 Pink	content://com.android.externalstorage.documents/tree/primary%3Aceigras/document/primary%3Aceigras%2Fplot_data%2Ffieldbook-2025-03-09%2Fcpmp_85_1%2F0CH1_cpmp_85_1_2025-03-10%2010_08_06.367-05_00.jpg	24	19	20	16	15.5	5.5	3.5	4	5	5	2 Intermedia	90	Yes	62	0.66	0.8	0.75	1 Simple	2 PÃºrpura
1028	UNTRM121028	28	quinoaGB	1	2025	3	10	0	3	28	G28	2 PÃºrpura	1 Glomerular	84	55.5	51.6	52.3	Yes	60	6 Orange	content://com.android.externalstorage.documents/tree/primary%3Aceigras/document/primary%3Aceigras%2Fplot_data%2Ffieldbook-2025-03-09%2Fcpmp_85_1%2F1028_cpmp_85_1_2025-03-10%2010_09_14.545-05_00.jpg	36	27	34.5	27.5	25	7	3.5	6.5	5	5.5	1 Laxa	90	No	111	1.07	0.95	1.15	3 Branched up to the middle third	10 Green	1 Light	1.14	472.15	0.27	3 Cream	2 Cilíndrico
1029	UNTRM121029	29	quinoaGB	1	2025	3	11	0	3	29	G29	4 Mixtura (pÃºrpura y Red)	3 Amarantiform	84	42.2	58.2	54.5	Yes	90	6 Orange	content://com.android.externalstorage.documents/tree/primary%3Aceigras/document/primary%3Aceigras%2Fplot_data%2Ffieldbook-2025-03-09%2Fcpmp_85_1%2F1029_cpmp_85_1_2025-03-10%2010_10_21.783-05_00.jpg	26	39	35	32	32	6	6	8	5.5	5.5	2 Intermedia	90	No	120	1.32	1.06	1.46	3 Branched up to the middle third	6 Orange	1 Light	1.09	464.89	0.36	2 White	2 Cilíndrico
1030	UNTRM121030	30	quinoaGB	1	2025	3	12	0	3	30	G30	1 Green	3 Amarantiform	94	68.1	64.6	77.3	Yes	50	13 Green	content://com.android.externalstorage.documents/tree/primary%3Aceigras/document/primary%3Aceigras%2Fplot_data%2Ffieldbook-2025-03-09%2Fcpmp_85_1%2F1030_cpmp_85_1_2025-03-10%2010_11_14.934-05_00.jpg	21	41	27	40	22	6	7	5	5.5	5	2 Intermedia	119	No	145	1.48	1.45	1.26	3 Branched up to the middle third	10 Green	1 Light	1.88	523.31	0.32	2 White	2 Cilíndrico
1031	UNTRM121031	31	quinoaGB	1	2025	3	13	0	3	31	G31	2 PÃºrpura	1 Glomerular	84	66.3	63.8	62.4	Yes	50	5 Yellow	content://com.android.externalstorage.documents/tree/primary%3Aceigras/document/primary%3Aceigras%2Fplot_data%2Ffieldbook-2025-03-09%2Fcpmp_85_1%2F1031_cpmp_85_1_2025-03-10%2010_12_46.632-05_00.jpg	9	26	22	21	17	7	6	4	5	4	1 Laxa	112	No	105	0.96	0.9	1.08	3 Branched up to the middle third	10 Green	2 Regular	0.99	363.38	0.31	3 Cream	2 Cilíndrico
CH2	CH2	CH2	quinoaGB	1	2025	3	13	1	3	2	CH2	1 Green	1 Glomerular	74	45.8	45.1	45.4	No	100	5 Yellow	content://com.android.externalstorage.documents/tree/primary%3Aceigras/document/primary%3Aceigras%2Fplot_data%2Ffieldbook-2025-03-09%2Fcpmp_85_1%2F2COH_cpmp_85_1_2025-03-10%2010_13_41.534-05_00.jpg	15	20	15	17	17	5	4	5	3	4	1 Laxa	90	No	55.5	0.78	0.69	0.76	1 Simple	5 Yellow	1 Light	0.12	43.49	0.27	8 Black	1 Lenticular
1032	UNTRM121032	32	quinoaGB	1	2025	3	12	0	3	32	G32
1033	UNTRM121033	33	quinoaGB	1	2025	3	11	0	3	33	G33	1 Green	1 Glomerular	76	46.7	51.7	48.2	Yes	100	5 Yellow	content://com.android.externalstorage.documents/tree/primary%3Aceigras/document/primary%3Aceigras%2Fplot_data%2Ffieldbook-2025-03-09%2Fcpmp_85_1%2F1033_cpmp_85_1_2025-03-10%2010_14_37.824-05_00.jpg	14	13.5	15.5	21	17	3	3	4	3	4	1 Laxa	90	No	62.5	0.57	0.36	0.6	1 Simple	5 Yellow	2 Regular	0.35	24.16	0.25	3 Cream	2 Cilíndrico
1034	UNTRM121034	34	quinoaGB	1	2025	4	10	0	4	34	G34	2 PÃºrpura	1 Glomerular	76	39.7	52.2	39.6	No	100	12 Red y Yellow	content://com.android.externalstorage.documents/tree/primary%3Aceigras/document/primary%3Aceigras%2Fplot_data%2Ffieldbook-2025-03-09%2Fcpmp_85_1%2F1034_cpmp_85_1_2025-03-10%2010_15_15.115-05_00.jpg	13	11	16	15	11	3	3.5	2.5	3	3	1 Laxa	90	No	52	0.6	0.61	0.44	1 Simple	8 Grey	1 Light	0.8	374.76	0.38	5 Café	1 Lenticular
1035	UNTRM121035	35	quinoaGB	1	2025	4	9	0	4	35	G35	1 Green	1 Glomerular	84	62.2	68.2	55.6	No	50	5 Yellow	content://com.android.externalstorage.documents/tree/primary%3Aceigras/document/primary%3Aceigras%2Fplot_data%2Ffieldbook-2025-03-09%2Fcpmp_85_1%2F1035_cpmp_85_1_2025-03-10%2010_15_59.439-05_00.jpg	26.5	26	30	18	20	5	5	4.8	4.5	4.5	1 Laxa	112	No	116	0.79	0.14	0.26	2 Branched up to the lower third	10 Green	1 Light	1.05	388.1	0.33	2 White	2 Cilíndrico
1036	UNTRM121036	36	quinoaGB	1	2025	4	8	0	4	36	G36	3 Red	2 Intermedia	84	66.3	69.9	72.2	No	0	2 PÃºrpura	content://com.android.externalstorage.documents/tree/primary%3Aceigras/document/primary%3Aceigras%2Fplot_data%2Ffieldbook-2025-03-09%2Fcpmp_85_1%2F1036_cpmp_85_1_2025-03-10%2010_17_55.921-05_00.jpg	19	20	18	20	21	6	6	4	5	6	1 Laxa	119	No	160	0.9	1.18	1.62	3 Branched up to the middle third	3 Red	1 Light	1.18	418.89	0.34	2 White	2 Cilíndrico
CH2	CH2	CH2	quinoaGB	1	2025	4	7	1	4	2	CH2	1 Green	1 Glomerular	74	28.2	41.5	40.4	No	100	5 Yellow	content://com.android.externalstorage.documents/tree/primary%3Aceigras/document/primary%3Aceigras%2Fplot_data%2Ffieldbook-2025-03-09%2Fcpmp_85_1%2FC2H2_cpmp_85_1_2025-03-10%2010_19_12.235-05_00.jpg	16	15	15	19	21	3	2.5	4	4	4	1 Laxa	90	No	65.2	0.75	0.43	0.45	1 Simple	1 White	1 Light	0.16	61.95	0.26	8 Black	1 Lenticular
1037	UNTRM121037	37	quinoaGB	1	2025	4	6	0	4	37	G37	2 PÃºrpura	1 Glomerular	90	57.9	54.7	67.9	Yes	60	5 Yellow	content://com.android.externalstorage.documents/tree/primary%3Aceigras/document/primary%3Aceigras%2Fplot_data%2Ffieldbook-2025-03-09%2Fcpmp_85_1%2F1037_cpmp_85_1_2025-03-10%2010_20_07.549-05_00.jpg	16	22	25	31	7	5	4	6	6	7	1 Laxa	119	No	115	1.43	1.02	1.98	3 Branched up to the middle third	5 Yellow	1 Light	1.4	429.82	0.32	3 Cream	2 Cilíndrico
0011	UNTRM120011	0011	quinoaGB	1	2025	4	5	1	4	1	CH1
1038	UNTRM121038	38	quinoaGB	1	2025	4	4	0	4	38	G38	3 Red	1 Glomerular	84	61.7	71.1	72.1	Yes	20	2 PÃºrpura	content://com.android.externalstorage.documents/tree/primary%3Aceigras/document/primary%3Aceigras%2Fplot_data%2Ffieldbook-2025-03-09%2Fcpmp_85_1%2F1038_cpmp_85_1_2025-03-10%2010_22_40.102-05_00.jpg	26.5	18.5	21	20	24	5	4.5	5	5	7	1 Laxa	119	No	112	1.12	1.15	1.08	2 Branched up to the lower third	2 PÃºrpura	1 Light	1.18	267.17	0.26	2 White	1 Lenticular
CH3	CH3	CH3	quinoaGB	1	2025	4	3	1	4	3	CH3
1039	UNTRM121039	39	quinoaGB	1	2025	4	2	0	4	39	G39	1 Green	2 Intermedia	78	63.3	67.7	62.5	Yes	80	5 Yellow	content://com.android.externalstorage.documents/tree/primary%3Aceigras/document/primary%3Aceigras%2Fplot_data%2Ffieldbook-2025-03-09%2Fcpmp_85_1%2F1039_cpmp_85_1_2025-03-10%2010_24_25.405-05_00.jpg	29	36	24.5	20	15	5	9	7	7	5	1 Laxa	100	No	89.2	1.02	1	1.17	3 Branched up to the middle third	1 White	1 Light	0.74	271.98	0.37	3 Cream	2 Cilíndrico
1040	UNTRM121040	40	quinoaGB	1	2025	4	1	0	4	40	G40	2 PÃºrpura	1 Glomerular	76	64.4	62.8	71.8	Yes	100	11 Red y Pink	content://com.android.externalstorage.documents/tree/primary%3Aceigras/document/primary%3Aceigras%2Fplot_data%2Ffieldbook-2025-03-09%2Fcpmp_85_1%2F1040_cpmp_85_1_2025-03-10%2010_25_18.543-05_00.jpg	16	20	8	19	16	7	7	6	5	6	1 Laxa	90	Yes	85	0.92	0.75	0.65	2 Branched up to the lower third	2 PÃºrpura	1 Light	0.27	70.04	0.33	7 Café rojizo	1 Lenticular
1041	UNTRM121041	41	quinoaGB	1	2025	4	1	0	4	41	G41	1 Green	1 Glomerular	78	62.2	61.1	72.2	Yes	50	5 Yellow	content://com.android.externalstorage.documents/tree/primary%3Aceigras/document/primary%3Aceigras%2Fplot_data%2Ffieldbook-2025-03-09%2Fcpmp_85_1%2F1041_cpmp_85_1_2025-03-10%2010_27_13.134-05_00.jpg	30	27	35	25	24	12	13	10	9	7	1 Laxa	97	Yes	125	1.66	1.03	1.25	3 Branched up to the middle third	5 Yellow	2 Regular	1.11	402.72	0.29	2 White	2 Cilíndrico
1042	UNTRM121042	42	quinoaGB	1	2025	4	2	0	4	42	G42	2 PÃºrpura	1 Glomerular	76	61.5	62.9	64.4	No	50	4 Pink	content://com.android.externalstorage.documents/tree/primary%3Aceigras/document/primary%3Aceigras%2Fplot_data%2Ffieldbook-2025-03-09%2Fcpmp_85_1%2F1042_cpmp_85_1_2025-03-10%2010_28_31.614-05_00.jpg	22	20	29	25	24	10	11	11	8	11	1 Laxa	90	Yes	98.2	0.72	1.1	1.19	1 Simple	2 PÃºrpura	1 Light	0.4	95.43	0.42	7 Café rojizo	1 Lenticular
1043	UNTRM121043	43	quinoaGB	1	2025	4	3	0	4	43	G43	1 Green	1 Glomerular	74	38.4	39.4	37.2	No	90	5 Yellow	content://com.android.externalstorage.documents/tree/primary%3Aceigras/document/primary%3Aceigras%2Fplot_data%2Ffieldbook-2025-03-09%2Fcpmp_85_1%2F1043_cpmp_85_1_2025-03-10%2010_29_23.793-05_00.jpg	20	23	21	25	20	14.5	4	3	4	3.5	1 Laxa	90	No	58.2	0.92	0.61	0.61	1 Simple	5 Yellow	1 Light	0.17	20.12	0.22	3 Cream	2 Cilíndrico
1044	UNTRM121044	44	quinoaGB	1	2025	5	4	0	5	44	G44	2 PÃºrpura	3 Amarantiform	90	71.1	62.4	61.1	No	0	2 PÃºrpura	content://com.android.externalstorage.documents/tree/primary%3Aceigras/document/primary%3Aceigras%2Fplot_data%2Ffieldbook-2025-03-09%2Fcpmp_85_1%2F1044_cpmp_85_1_2025-03-10%2010_32_12.002-05_00.jpg	10	8.5	12	9	9	3	3	2.5	3	2.5	1 Laxa	119	No	110	1.1	1.1	1.36	4 Branched with an undefined main panicle	10 Green	1 Light	1.56	342.9	0.28	3 Cream	2 Cilíndrico
CH1	CH1	CH1	quinoaGB	1	2025	5	5	1	5	1	CH1	2 PÃºrpura	1 Glomerular	74	54.7	56.6	71.1	No	20	2 PÃºrpura	content://com.android.externalstorage.documents/tree/primary%3Aceigras/document/primary%3Aceigras%2Fplot_data%2Ffieldbook-2025-03-09%2Fcpmp_85_1%2F0C1H_cpmp_85_1_2025-03-10%2010_32_56.494-05_00.jpg	19	20	23	15	7	9	9	10	7	7	1 Laxa	90	No	95.5	1.48	1.02	1.19	2 Branched up to the lower third	2 PÃºrpura	1 Light	0.62	38.32	0.30	6 Café oscuro	1 Lenticular
1045	UNTRM121045	45	quinoaGB	1	2025	5	6	0	5	45	G45	3 Red	2 Intermedia	90	68.2	68.9	73.2	Yes	0	2 PÃºrpura	content://com.android.externalstorage.documents/tree/primary%3Aceigras/document/primary%3Aceigras%2Fplot_data%2Ffieldbook-2025-03-09%2Fcpmp_85_1%2F1045_cpmp_85_1_2025-03-10%2010_34_09.567-05_00.jpg	34	21	26	26	26	5.5	6	5	6	5	1 Laxa	119	No	155	2.24	1.58	1.28	3 Branched up to the middle third	3 Red	2 Regular	1.47	253.06	0.30	2 White	2 Cilíndrico
1046	UNTRM121046	46	quinoaGB	1	2025	5	7	0	5	46	G46	2 PÃºrpura	1 Glomerular	76	48.2	61.2	53.2	Yes	100	6 Orange	content://com.android.externalstorage.documents/tree/primary%3Aceigras/document/primary%3Aceigras%2Fplot_data%2Ffieldbook-2025-03-09%2Fcpmp_85_1%2F1046_cpmp_85_1_2025-03-10%2010_35_03.259-05_00.jpg	19	23	23	20	25	4	6	4	4	5	1 Laxa	90	No	92	0.48	0.89	0.81	3 Branched up to the middle third	2 PÃºrpura	1 Light	0.45	140.83	0.27	8 Black	2 Cilíndrico
CH3	CH3	CH3	quinoaGB	1	2025	5	8	1	5	3	CH3	1 Green	1 Glomerular	72	49.2	48.5	48.3	No	100	5 Yellow	content://com.android.externalstorage.documents/tree/primary%3Aceigras/document/primary%3Aceigras%2Fplot_data%2Ffieldbook-2025-03-09%2Fcpmp_85_1%2F3CHC_cpmp_85_1_2025-03-10%2010_36_46.873-05_00.jpg	28	25	20	18	17	4.5	6	4.5	3.5	4	2 Intermedia	90	No	48	0.66	0.58	0.55	1 Simple	5 Yellow	1 Light	0.17	30.51	0.29	3 Cream	2 Cilíndrico
1047	UNTRM121047	47	quinoaGB	1	2025	5	9	0	5	47	G47	2 PÃºrpura	1 Glomerular	78	62.2	61.6	71.3	Yes	70	5 Yellow	content://com.android.externalstorage.documents/tree/primary%3Aceigras/document/primary%3Aceigras%2Fplot_data%2Ffieldbook-2025-03-09%2Fcpmp_85_1%2F1047_cpmp_85_1_2025-03-10%2010_38_00.854-05_00.jpg	21	22	31	32	25	6	6	6	5	8	1 Laxa	104	No	112	1.11	1.28	1.18	2 Branched up to the lower third	1 White	1 Light	0.85	338.46	0.34	2 White	2 Cilíndrico
1048	UNTRM121048	48	quinoaGB	1	2025	5	10	0	5	48	G48	2 PÃºrpura	1 Glomerular	84	61.7	61.9	61.8	Yes	60	5 Yellow	content://com.android.externalstorage.documents/tree/primary%3Aceigras/document/primary%3Aceigras%2Fplot_data%2Ffieldbook-2025-03-09%2Fcpmp_85_1%2F1048_cpmp_85_1_2025-03-10%2010_39_03.554-05_00.jpg	21	24	25	22	27	6	6	4.5	5	11	1 Laxa	119	No	115.6	0.92	1.17	1	3 Branched up to the middle third	10 Green	1 Light	2.86	948.67	0.27	3 Cream	2 Cilíndrico
1049	UNTRM121049	49	quinoaGB	1	2025	5	11	0	5	49	G49	1 Green	2 Intermedia	84	54.2	55.6	60.2	Yes	100	13 Green	content://com.android.externalstorage.documents/tree/primary%3Aceigras/document/primary%3Aceigras%2Fplot_data%2Ffieldbook-2025-03-09%2Fcpmp_85_1%2F1049_cpmp_85_1_2025-03-10%2010_40_22.762-05_00.jpg	34	36	16	34	22	12	12.5	9	8	6	1 Laxa	119	No	112	1.41	1.26	1.32	3 Branched up to the middle third	1 White	1 Light	1.76	568.42	0.28	3 Cream	2 Cilíndrico
1050	UNTRM121050	50	quinoaGB	1	2025	5	12	0	5	50	G50	1 Green	2 Intermedia	78	55.5	61.2	72.5	Yes	70	5 Yellow	content://com.android.externalstorage.documents/tree/primary%3Aceigras/document/primary%3Aceigras%2Fplot_data%2Ffieldbook-2025-03-09%2Fcpmp_85_1%2F1050_cpmp_85_1_2025-03-10%2010_42_21.930-05_00.jpg	21	27	34	35	26	12	9	10	11	9	1 Laxa	100	No	118.2	0.99	1.26	1.04	2 Branched up to the lower third	1 White	1 Light	1.15	495.44	0.28	2 White	2 Cilíndrico
1051	UNTRM121051	51	quinoaGB	1	2025	5	13	0	5	51	G51	1 Green	3 Amarantiform	76	59.8	65.7	68.4	Yes	100	5 Yellow	content://com.android.externalstorage.documents/tree/primary%3Aceigras/document/primary%3Aceigras%2Fplot_data%2Ffieldbook-2025-03-09%2Fcpmp_85_1%2F1051_cpmp_85_1_2025-03-10%2010_43_35.179-05_00.jpg	24	32	27	32	28	7	7	6.5	7.5	6	2 Intermedia	97	No	115	1.15	1.19	1.21	2 Branched up to the lower third	5 Yellow	1 Light	1.32	509.17	0.25	3 Cream	2 Cilíndrico
1052	UNTRM121052	52	quinoaGB	1	2025	5	13	0	5	52	G52	1 Green	2 Intermedia	94	49.2	61.2	51.2	Yes	30	13 Green	content://com.android.externalstorage.documents/tree/primary%3Aceigras/document/primary%3Aceigras%2Fplot_data%2Ffieldbook-2025-03-09%2Fcpmp_85_1%2F1052_cpmp_85_1_2025-03-10%2010_44_56.699-05_00.jpg	24	35	19	18	20	8	6	7	5	5	3 Compact	119	No	135	1.1	1.25	1.23	2 Branched up to the lower third	10 Green	1 Light	1.32	366.8	0.33	2 White	2 Cilíndrico
1053	UNTRM121053	53	quinoaGB	1	2025	5	12	0	5	53	G53	1 Green	1 Glomerular	84	60.1	61.3	73.2	No	70	5 Yellow	content://com.android.externalstorage.documents/tree/primary%3Aceigras/document/primary%3Aceigras%2Fplot_data%2Ffieldbook-2025-03-09%2Fcpmp_85_1%2F1053_cpmp_85_1_2025-03-10%2010_45_43.871-05_00.jpg	31	24	26	16	37	4	3	4	4	6	1 Laxa	112	No	128	1	0.54	1.24	2 Branched up to the lower third	10 Green	1 Light	1.11	481.64	0.29	3 Cream	3 Ellipsoidal
CH2	CH2	CH2	quinoaGB	1	2025	5	11	1	5	2	CH2	1 Green	1 Glomerular	74	61.1	55.3	65.2	No	100	5 Yellow	content://com.android.externalstorage.documents/tree/primary%3Aceigras/document/primary%3Aceigras%2Fplot_data%2Ffieldbook-2025-03-09%2Fcpmp_85_1%2FC2HH_cpmp_85_1_2025-03-10%2010_46_52.432-05_00.jpg	12	18	10	15	11	3	3.5	2.5	3	2	1 Laxa	90	No	41	0.68	0.8	0.49	1 Simple	5 Yellow	1 Light	0.15	70.01	0.28	8 Black	1 Lenticular
1054	UNTRM121054	54	quinoaGB	1	2025	6	10	0	6	54	G54	1 Green	1 Glomerular	76	52.1	52.6	58.2	No	100	5 Yellow	content://com.android.externalstorage.documents/tree/primary%3Aceigras/document/primary%3Aceigras%2Fplot_data%2Ffieldbook-2025-03-09%2Fcpmp_85_1%2F1054_cpmp_85_1_2025-03-10%2010_47_53.512-05_00.jpg	18	21	20	22	18	4.5	5	6	5	6	1 Laxa	90	Yes	85.5	0.92	0.8	0.85	1 Simple	5 Yellow	1 Light	0.41	154.08	0.27	1 Transparent	2 Cilíndrico
1055	UNTRM121055	55	quinoaGB	1	2025	6	9	0	6	55	G55	2 PÃºrpura	1 Glomerular	76	68.9	58.2	68.1	No	80	6 Orange	content://com.android.externalstorage.documents/tree/primary%3Aceigras/document/primary%3Aceigras%2Fplot_data%2Ffieldbook-2025-03-09%2Fcpmp_85_1%2F1055_cpmp_85_1_2025-03-10%2010_48_49.968-05_00.jpg	20	29	18	24	28	7	6	6	8	5	1 Laxa	97	No	110	0.94	0.92	0.82	2 Branched up to the lower third	5 Yellow	1 Light	0.79	326.82	0.44	3 Cream	2 Cilíndrico
1056	UNTRM121056	56	quinoaGB	1	2025	6	8	0	6	56	G56	2 PÃºrpura	1 Glomerular	78	52.7	54.3	58.3	No	100	6 Orange	content://com.android.externalstorage.documents/tree/primary%3Aceigras/document/primary%3Aceigras%2Fplot_data%2Ffieldbook-2025-03-09%2Fcpmp_85_1%2F1056_cpmp_85_1_2025-03-10%2010_49_30.838-05_00.jpg	18	25	22	30	18	5	5	4	6	5	1 Laxa	97	No	85	0.95	1.43	1.11	3 Branched up to the middle third	10 Green	1 Light	0.7	249	0.34	7 Café rojizo	2 Cilíndrico
1057	UNTRM121057	57	quinoaGB	1	2025	6	7	0	6	57	G57	1 Green	1 Glomerular	84	55.8	60.6	55.3	Yes	80	5 Yellow	content://com.android.externalstorage.documents/tree/primary%3Aceigras/document/primary%3Aceigras%2Fplot_data%2Ffieldbook-2025-03-09%2Fcpmp_85_1%2F1057_cpmp_85_1_2025-03-10%2010_51_11.463-05_00.jpg	25	30	29	24	19	6	7	8	6	7	1 Laxa	104	No	130	1.12	0.96	1.2	2 Branched up to the lower third	10 Green	2 Regular	1.6	497.89	0.30	2 White	1 Lenticular
CH2	CH2	CH2	quinoaGB	1	2025	6	6	1	6	2	CH2	1 Green	1 Glomerular	74	55.2	48.3	59.1	No	100	5 Yellow	content://com.android.externalstorage.documents/tree/primary%3Aceigras/document/primary%3Aceigras%2Fplot_data%2Ffieldbook-2025-03-09%2Fcpmp_85_1%2FC22H_cpmp_85_1_2025-03-10%2010_51_48.318-05_00.jpg	19	18	24	18	16	4.5	3.5	5.5	4	3	2 Intermedia	90	No	63	0.7	0.62	0.81	1 Simple	5 Yellow	1 Light	0.13	10.25	0.29	8 Black	1 Lenticular
1058	UNTRM121058	58	quinoaGB	1	2025	6	5	0	6	58	G58	2 PÃºrpura	1 Glomerular	76	66.1	58.4	53.5	No	50	6 Orange	content://com.android.externalstorage.documents/tree/primary%3Aceigras/document/primary%3Aceigras%2Fplot_data%2Ffieldbook-2025-03-09%2Fcpmp_85_1%2F1058_cpmp_85_1_2025-03-10%2010_52_49.756-05_00.jpg	20	23	24	27	25.5	5	7	6	9	5.5	1 Laxa	90	No	120	1.2	1.35	1.24	3 Branched up to the middle third	7 MarrÃ³n	1 Light	1.29	503.43	0.40	3 Cream	2 Cilíndrico
1059	UNTRM121059	59	quinoaGB	1	2025	6	4	0	6	59	G59	1 Green	1 Glomerular	76	55.4	63.2	61.5	Yes	40	5 Yellow	content://com.android.externalstorage.documents/tree/primary%3Aceigras/document/primary%3Aceigras%2Fplot_data%2Ffieldbook-2025-03-09%2Fcpmp_85_1%2F1059_cpmp_85_1_2025-03-10%2010_53_40.274-05_00.jpg	28	27	27	18	19	10	13	11	5	7	1 Laxa	100	No	105.8	1.16	1.01	1.07	3 Branched up to the middle third	5 Yellow	1 Light	0.88	458.35	0.28	2 White	2 Cilíndrico
1060	UNTRM121060	60	quinoaGB	1	2025	6	3	0	6	60	G60	1 Green	2 Intermedia	84	65.2	64.4	71.2	Yes	0	13 Green	content://com.android.externalstorage.documents/tree/primary%3Aceigras/document/primary%3Aceigras%2Fplot_data%2Ffieldbook-2025-03-09%2Fcpmp_85_1%2F1060_cpmp_85_1_2025-03-10%2010_54_55.385-05_00.jpg	30	42	40	23	30	6	11	12	5	5	2 Intermedia	119	No	155	1.6	1.68	1.38	2 Branched up to the lower third	10 Green	1 Light	2.25	630.07	0.34	3 Cream	2 Cilíndrico
1061	UNTRM121061	61	quinoaGB	1	2025	6	2	0	6	61	G61	2 PÃºrpura	1 Glomerular	74	52.9	61.7	65.4	Yes	20	6 Orange	content://com.android.externalstorage.documents/tree/primary%3Aceigras/document/primary%3Aceigras%2Fplot_data%2Ffieldbook-2025-03-09%2Fcpmp_85_1%2F1061_cpmp_85_1_2025-03-10%2010_56_23.954-05_00.jpg	30	33	28	30	25	10	9	12	12	10	1 Laxa	104	No	125	1.25	1.53	1.17	3 Branched up to the middle third	1 White	1 Light	2.02	827.47	0.26	2 White	2 Cilíndrico
CH1	CH1	CH1	quinoaGB	1	2025	6	1	1	6	1	CH1	2 PÃºrpura	1 Glomerular	74	55.1	57.9	58.4	No	50	4 Pink	content://com.android.externalstorage.documents/tree/primary%3Aceigras/document/primary%3Aceigras%2Fplot_data%2Ffieldbook-2025-03-09%2Fcpmp_85_1%2FCHH1_cpmp_85_1_2025-03-10%2010_57_22.479-05_00.jpg	19	20	20	28	18	8	9	9	7	9	1 Laxa	90	Yes	100	0.7	0.69	0.91	1 Simple	2 PÃºrpura	1 Light	0.23	36.59	0.32	6 Café oscuro	1 Lenticular
1062	UNTRM121062	62	quinoaGB	1	2025	6	1	0	6	62	G62	2 PÃºrpura	1 Glomerular	76	65.1	61.6	62.5	No	40	6 Orange	content://com.android.externalstorage.documents/tree/primary%3Aceigras/document/primary%3Aceigras%2Fplot_data%2Ffieldbook-2025-03-09%2Fcpmp_85_1%2F1062_cpmp_85_1_2025-03-10%2010_59_09.151-05_00.jpg	25	26	22	26	28	6.5	6	6	9	9	1 Laxa	97	No	125.5	1.09	1.66	1.2	3 Branched up to the middle third	5 Yellow	2 Regular	1.26	436.52	0.31	3 Cream	2 Cilíndrico
1063	UNTRM121063	63	quinoaGB	1	2025	6	2	0	6	63	G63	2 PÃºrpura	2 Intermedia	84	70.7	69.2	72.8	Yes	10	6 Orange	content://com.android.externalstorage.documents/tree/primary%3Aceigras/document/primary%3Aceigras%2Fplot_data%2Ffieldbook-2025-03-09%2Fcpmp_85_1%2F1063_cpmp_85_1_2025-03-10%2011_00_09.165-05_00.jpg	30	29.5	32	32	33	8	6	7	6	7	1 Laxa	100	No	140	1.45	1.12	1.01	2 Branched up to the lower third	1 White	1 Light	1.09	474.99	0.32	3 Cream	2 Cilíndrico
CH3	CH3	CH3	quinoaGB	1	2025	6	3	1	6	3	CH3
1064	UNTRM121064	64	quinoaGB	1	2025	7	4	0	7	64	G64	1 Green	2 Intermedia	84	62.4	72.1	70.7	Yes	20	5 Yellow	content://com.android.externalstorage.documents/tree/primary%3Aceigras/document/primary%3Aceigras%2Fplot_data%2Ffieldbook-2025-03-09%2Fcpmp_85_1%2F1064_cpmp_85_1_2025-03-10%2011_03_07.248-05_00.jpg	24	21	39	30	35	7	6	9	7	8	1 Laxa	119	No	132	1.49	1.15	1.75	3 Branched up to the middle third	1 White	2 Regular	2.36	563.11	0.38	3 Cream	2 Cilíndrico
1065	UNTRM121065	65	quinoaGB	1	2025	7	5	0	7	65	G65	1 Green	1 Glomerular	84	69.9	65.7	59.8	Yes	40	5 Yellow	content://com.android.externalstorage.documents/tree/primary%3Aceigras/document/primary%3Aceigras%2Fplot_data%2Ffieldbook-2025-03-09%2Fcpmp_85_1%2F1065_cpmp_85_1_2025-03-10%2011_04_39.321-05_00.jpg	32	35	30	42	35	13	10	7	11	6	2 Intermedia	112	No	162	1.42	1.75	1.2	3 Branched up to the middle third	10 Green	1 Light	1.78	761.09	0.27	3 Cream	1 Lenticular
1066	UNTRM121066	66	quinoaGB	1	2025	7	6	0	7	66	G66	1 Green	2 Intermedia	78	54.6	67.4	62.1	Yes	30	5 Yellow	content://com.android.externalstorage.documents/tree/primary%3Aceigras/document/primary%3Aceigras%2Fplot_data%2Ffieldbook-2025-03-09%2Fcpmp_85_1%2F1066_cpmp_85_1_2025-03-10%2011_05_47.013-05_00.jpg	51	42	40	46	45	10	9	7	10	8	2 Intermedia	97	No	109.8	1.31	1.04	1.15	2 Branched up to the lower third	5 Yellow	2 Regular	1.12	392.54	0.26	1 Transparent	2 Cilíndrico
CH1	CH1	CH1	quinoaGB	1	2025	7	7	1	7	1	CH1	2 PÃºrpura	1 Glomerular	74	60.2	63.5	63.4	No	40	4 Pink	content://com.android.externalstorage.documents/tree/primary%3Aceigras/document/primary%3Aceigras%2Fplot_data%2Ffieldbook-2025-03-09%2Fcpmp_85_1%2FC111_cpmp_85_1_2025-03-10%2011_06_42.808-05_00.jpg	30	26	27	22	20	10	8	10	8	7	1 Laxa	90	No	87.8	1.49	1.47	1.05	2 Branched up to the lower third	2 PÃºrpura	1 Light	0.3	82.6	0.35	6 Café oscuro	1 Lenticular
1067	UNTRM121067	67	quinoaGB	1	2025	7	8	0	7	67	G67	1 Green	2 Intermedia	84	59.3	68.1	59.8	Yes	50	1 White	content://com.android.externalstorage.documents/tree/primary%3Aceigras/document/primary%3Aceigras%2Fplot_data%2Ffieldbook-2025-03-09%2Fcpmp_85_1%2F1067_cpmp_85_1_2025-03-10%2011_08_01.165-05_00.jpg	42	23	34	29	24	9	5	6	5	5	1 Laxa	119	No	130	1.18	1.25	1.12	3 Branched up to the middle third	10 Green	1 Light	1.49	424.88	0.29	3 Cream	2 Cilíndrico
1068	UNTRM121068	68	quinoaGB	1	2025	7	9	0	7	68	G68	2 PÃºrpura	1 Glomerular	74	65.8	54.1	59.8	Yes	60	11 Red y Pink	content://com.android.externalstorage.documents/tree/primary%3Aceigras/document/primary%3Aceigras%2Fplot_data%2Ffieldbook-2025-03-09%2Fcpmp_85_1%2F1068_cpmp_85_1_2025-03-10%2011_09_08.575-05_00.jpg	33	33	30	24	25	6	7.5	7	6	4	1 Laxa	90	No	115	1.13	0.85	0.93	3 Branched up to the middle third	4 Pink	1 Light	0.73	372.62	0.29	7 Café rojizo	3 Ellipsoidal
CH2	CH2	CH2	quinoaGB	1	2025	7	10	1	7	2	CH2	1 Green	1 Glomerular	74	45.2	42.1	45.8	No	100	5 Yellow	content://com.android.externalstorage.documents/tree/primary%3Aceigras/document/primary%3Aceigras%2Fplot_data%2Ffieldbook-2025-03-09%2Fcpmp_85_1%2FC202_cpmp_85_1_2025-03-10%2011_09_39.642-05_00.jpg	26	24	27	20	18	6	5	6	4	6	1 Laxa	90	No	74.5	0.73	0.75	0.61	2 Branched up to the lower third	5 Yellow	1 Light	0.3	56.36	0.27	8 Black	1 Lenticular
1069	UNTRM121069	69	quinoaGB	1	2025	7	11	0	7	69	G69	1 Green	2 Intermedia	78	56.8	60.8	62.1	Yes	10	5 Yellow	content://com.android.externalstorage.documents/tree/primary%3Aceigras/document/primary%3Aceigras%2Fplot_data%2Ffieldbook-2025-03-09%2Fcpmp_85_1%2F1069_cpmp_85_1_2025-03-10%2011_10_51.671-05_00.jpg	32	42	35	46	34	6	4	4	7	6	1 Laxa	112	No	115.7	1.16	1.15	1.27	3 Branched up to the middle third	10 Green	2 Regular	1.61	725.86	0.29	3 Cream	2 Cilíndrico
1070	UNTRM121070	70	quinoaGB	1	2025	7	12	0	7	70	G70	2 PÃºrpura	1 Glomerular	84	58.4	62.1	61.2	Yes	60	5 Yellow	content://com.android.externalstorage.documents/tree/primary%3Aceigras/document/primary%3Aceigras%2Fplot_data%2Ffieldbook-2025-03-09%2Fcpmp_85_1%2F1070_cpmp_85_1_2025-03-10%2011_11_47.732-05_00.jpg	30	30	40	24	20.5	7	6	11	6	4.5	2 Intermedia	112	No	109	1.38	1.25	1.29	3 Branched up to the middle third	10 Green	1 Light	1.36	360.53	0.31	3 Cream	2 Cilíndrico
1071	UNTRM121071	71	quinoaGB	1	2025	7	13	0	7	71	G71	1 Green	2 Intermedia	90	63.3	70.1	69.8	Yes	20	1 White	content://com.android.externalstorage.documents/tree/primary%3Aceigras/document/primary%3Aceigras%2Fplot_data%2Ffieldbook-2025-03-09%2Fcpmp_85_1%2F1071_cpmp_85_1_2025-03-10%2011_12_28.656-05_00.jpg	25	23	25.5	14	24	5	5	6	3	5	1 Laxa	112	No	115	1.49	1.58	1.26	3 Branched up to the middle third	10 Green	2 Regular	1.7	607.76	0.35	3 Cream	2 Cilíndrico
CH3	CH3	CH3	quinoaGB	1	2025	7	13	1	7	3	CH3	1 Green	1 Glomerular	72	45.2	42.2	47.2	No	100	5 Yellow	content://com.android.externalstorage.documents/tree/primary%3Aceigras/document/primary%3Aceigras%2Fplot_data%2Ffieldbook-2025-03-09%2Fcpmp_85_1%2FH333_cpmp_85_1_2025-03-10%2011_13_14.504-05_00.jpg	25	20	22	25	16	4	6	4	3	3	1 Laxa	90	No	85	0.92	0.87	0.97	3 Branched up to the middle third	10 Green	1 Light	0.48	170.94	0.27	3 Cream	2 Cilíndrico
1072	UNTRM121072	72	quinoaGB	1	2025	7	12	0	7	72	G72	1 Green	1 Glomerular	76	55.4	60.1	64.6	Yes	30	5 Yellow	content://com.android.externalstorage.documents/tree/primary%3Aceigras/document/primary%3Aceigras%2Fplot_data%2Ffieldbook-2025-03-09%2Fcpmp_85_1%2F1072_cpmp_85_1_2025-03-10%2011_14_08.877-05_00.jpg	25	29	24	17	18	4	5	4.5	4.5	4	1 Laxa	100	Yes	78.9	0.63	0.96	0.82	1 Simple	10 Green	1 Light	0.3	116.33	0.26	2 White	2 Cilíndrico
1073	UNTRM121073	73	quinoaGB	1	2025	7	11	0	7	73	G73	1 Green	1 Glomerular	84	62.1	65.5	66.9	Yes	30	5 Yellow	content://com.android.externalstorage.documents/tree/primary%3Aceigras/document/primary%3Aceigras%2Fplot_data%2Ffieldbook-2025-03-09%2Fcpmp_85_1%2F1073_cpmp_85_1_2025-03-10%2011_14_53.127-05_00.jpg	25	24	25	18	20	6	5	5	3	4	1 Laxa	119	Yes	110	1.06	1.25	1.15	3 Branched up to the middle third	10 Green	1 Light	0.77	205.75	0.33	3 Cream	2 Cilíndrico
1074	UNTRM121074	74	quinoaGB	1	2025	8	10	0	8	74	G74	2 PÃºrpura	1 Glomerular	84	64.1	63.2	61.1	No	50	13 Green	content://com.android.externalstorage.documents/tree/primary%3Aceigras/document/primary%3Aceigras%2Fplot_data%2Ffieldbook-2025-03-09%2Fcpmp_85_1%2F1074_cpmp_85_1_2025-03-10%2011_16_17.094-05_00.jpg	16	25	18	19	15	4	6	3	4.5	4.5	1 Laxa	119	No	92	1.08	1.25	1.39	3 Branched up to the middle third	10 Green	2 Regular	0.95	154.79	0.30	2 White	2 Cilíndrico
1075	UNTRM121075	75	quinoaGB	1	2025	8	9	0	8	75	G75	1 Green	3 Amarantiform	84	68.1	63.9	65.7	Yes	0	5 Yellow	content://com.android.externalstorage.documents/tree/primary%3Aceigras/document/primary%3Aceigras%2Fplot_data%2Ffieldbook-2025-03-09%2Fcpmp_85_1%2F1075_cpmp_85_1_2025-03-10%2011_16_53.670-05_00.jpg	41	23	31	28	50	6	4	7	5	9	3 Compact	119	No	160	1.42	1.57	1.36	2 Branched up to the lower third	10 Green	1 Light	2.55	774.41	0.33	3 Cream	2 Cilíndrico
1076	UNTRM121076	76	quinoaGB	1	2025	8	8	0	8	76	G76	3 Red	1 Glomerular	76	65.5	53.5	59.5	No	50	11 Red y Pink	content://com.android.externalstorage.documents/tree/primary%3Aceigras/document/primary%3Aceigras%2Fplot_data%2Ffieldbook-2025-03-09%2Fcpmp_85_1%2F1076_cpmp_85_1_2025-03-10%2011_17_36.981-05_00.jpg	24	40	28	30	23	3.5	10	6	9	3.5	1 Laxa	100	No	122	0.73	0.77	0.97	3 Branched up to the middle third	5 Yellow	1 Light	0.82	249.81	0.28	2 White	2 Cilíndrico
CH1	CH1	CH1	quinoaGB	1	2025	8	7	1	8	1	CH1	2 PÃºrpura	1 Glomerular	74	58.9	55.9	69.6	No	0	2 PÃºrpura	content://com.android.externalstorage.documents/tree/primary%3Aceigras/document/primary%3Aceigras%2Fplot_data%2Ffieldbook-2025-03-09%2Fcpmp_85_1%2FVK01_cpmp_85_1_2025-03-10%2011_18_33.242-05_00.jpg	25	24	22	19	24	7	6	9	13	10	1 Laxa	90	Yes	93	0.99	0.89	0.95	3 Branched up to the middle third	2 PÃºrpura	1 Light	0.48	63.35	0.31	6 Café oscuro	1 Lenticular
1077	UNTRM121077	77	quinoaGB	1	2025	8	6	0	8	77	G77	1 Green	1 Glomerular	84	65.7	63.1	61.2	No	10	5 Yellow	content://com.android.externalstorage.documents/tree/primary%3Aceigras/document/primary%3Aceigras%2Fplot_data%2Ffieldbook-2025-03-09%2Fcpmp_85_1%2F1077_cpmp_85_1_2025-03-10%2011_19_35.533-05_00.jpg	27	18	30	35	18	5	4	5	5	4	1 Laxa	119	No	88	1.08	1.19	1.14	3 Branched up to the middle third	10 Green	2 Regular	1.48	585.13	0.29	3 Cream	2 Cilíndrico
1078	UNTRM121078	78	quinoaGB	1	2025	8	5	0	8	78	G78	2 PÃºrpura	1 Glomerular	76	65.7	63.1	61.2	Yes	30	6 Orange	content://com.android.externalstorage.documents/tree/primary%3Aceigras/document/primary%3Aceigras%2Fplot_data%2Ffieldbook-2025-03-09%2Fcpmp_85_1%2F1078_cpmp_85_1_2025-03-10%2011_20_22.634-05_00.jpg	31	26	28	29	29	6	6	6	5	6	1 Laxa	100	No	107.6	1.22	1.11	1.2	3 Branched up to the middle third	7 MarrÃ³n	1 Light	1.96	661.23	0.41	2 White	2 Cilíndrico
CH3	CH3	CH3	quinoaGB	1	2025	8	4	1	8	3	CH3
1079	UNTRM121079	79	quinoaGB	1	2025	8	3	0	8	79	G79	4 Mixtura (pÃºrpura y Red)	1 Glomerular	74	69.2	62.2	64.2	Yes	50	11 Red y Pink	content://com.android.externalstorage.documents/tree/primary%3Aceigras/document/primary%3Aceigras%2Fplot_data%2Ffieldbook-2025-03-09%2Fcpmp_85_1%2F1079_cpmp_85_1_2025-03-10%2011_22_01.575-05_00.jpg	27	30	28	30	26	4	8	5	7	7	1 Laxa	90	No	108	1.04	1.02	1.29	3 Branched up to the middle third	2 PÃºrpura	1 Light	1.01	633.85	0.28	3 Cream	2 Cilíndrico
1080	UNTRM121080	80	quinoaGB	1	2025	8	2	0	8	80	G80	3 Red	1 Glomerular	74	62.3	62.4	68.1	No	10	4 Pink	content://com.android.externalstorage.documents/tree/primary%3Aceigras/document/primary%3Aceigras%2Fplot_data%2Ffieldbook-2025-03-09%2Fcpmp_85_1%2F1080_cpmp_85_1_2025-03-10%2011_23_16.692-05_00.jpg	30	23	36	37	32	7	6	12	8	7	1 Laxa	100	No	115.6	1.12	1.2	1.14	2 Branched up to the lower third	3 Red	1 Light	1.27	544.47	0.39	7 Café rojizo	3 Ellipsoidal
CH2	CH2	CH2	quinoaGB	1	2025	8	1	1	8	2	CH2	1 Green	1 Glomerular	74	52.7	54.1	56.1	No	100	5 Yellow	content://com.android.externalstorage.documents/tree/primary%3Aceigras/document/primary%3Aceigras%2Fplot_data%2Ffieldbook-2025-03-09%2Fcpmp_85_1%2F0002_cpmp_85_1_2025-03-10%2011_24_22.834-05_00.jpg	38	30	29	31	25	8	8	10	6	4	1 Laxa	90	No	100	1.18	1.34	0.96	3 Branched up to the middle third	5 Yellow	1 Light	0.63	83.2	0.29	8 Black	1 Lenticular
1081	UNTRM121081	81	quinoaGB	1	2025	8	1	0	8	81	G81	1 Green	2 Intermedia	78	64.1	63.5	68.2	Yes	20	5 Yellow	content://com.android.externalstorage.documents/tree/primary%3Aceigras/document/primary%3Aceigras%2Fplot_data%2Ffieldbook-2025-03-09%2Fcpmp_85_1%2F1081_cpmp_85_1_2025-03-10%2011_25_18.261-05_00.jpg	30	27	24	28	30	12	9	12	10	7	1 Laxa	100	No	129	1.36	1.25	1.31	2 Branched up to the lower third	10 Green	1 Light	2.56	948.17	0.38	2 White	2 Cilíndrico
1082	UNTRM121082	82	quinoaGB	1	2025	8	2	0	8	82	G82	3 Red	1 Glomerular	90	72.2	69.7	64.1	Yes	30	2 PÃºrpura	content://com.android.externalstorage.documents/tree/primary%3Aceigras/document/primary%3Aceigras%2Fplot_data%2Ffieldbook-2025-03-09%2Fcpmp_85_1%2F1082_cpmp_85_1_2025-03-10%2011_26_08.248-05_00.jpg	39	30	27	32	29	10	9	5.5	7	7	1 Laxa	119	No	150	1.52	1.62	1.36	4 Branched with an undefined main panicle	10 Green	2 Regular	2.77	806.06	0.29	3 Cream	1 Lenticular
1083	UNTRM121083	83	quinoaGB	1	2025	8	3	0	8	83	G83	2 PÃºrpura	2 Intermedia	84	61.1	62.3	60.2	Yes	20	6 Orange	content://com.android.externalstorage.documents/tree/primary%3Aceigras/document/primary%3Aceigras%2Fplot_data%2Ffieldbook-2025-03-09%2Fcpmp_85_1%2F1083_cpmp_85_1_2025-03-10%2011_27_43.285-05_00.jpg	17	25	26	14	26	5	7	8	5	4	1 Laxa	100	No	135	1.78	1.59	1.83	3 Branched up to the middle third	10 Green	2 Regular	2.02	625.17	0.47	3 Cream	2 Cilíndrico
1084	UNTRM121084	84	quinoaGB	1	2025	9	4	0	9	84	G84	2 PÃºrpura	1 Glomerular	74	62.1	61.1	60.2	Yes	0	4 Pink	content://com.android.externalstorage.documents/tree/primary%3Aceigras/document/primary%3Aceigras%2Fplot_data%2Ffieldbook-2025-03-09%2Fcpmp_85_1%2F1084_cpmp_85_1_2025-03-10%2011_28_32.261-05_00.jpg	23	26	27	24	30	14	13	14	14	13	2 Intermedia	90	No	103	1.03	1.3	0.95	3 Branched up to the middle third	6 Orange	2 Regular	1.12	337.23	0.33	3 Cream	2 Cilíndrico
CH2	CH2	CH2	quinoaGB	1	2025	9	5	1	9	2	CH2	1 Green	1 Glomerular	74	46.2	51.8	42.5	No	100	5 Yellow	content://com.android.externalstorage.documents/tree/primary%3Aceigras/document/primary%3Aceigras%2Fplot_data%2Ffieldbook-2025-03-09%2Fcpmp_85_1%2F0202_cpmp_85_1_2025-03-10%2011_29_31.509-05_00.jpg	24	27	30	29	25	9	8	6	8	7	2 Intermedia	90	No	93.4	0.71	1.11	1.22	3 Branched up to the middle third	5 Yellow	1 Light	0.43	52.63	0.31	8 Black	1 Lenticular
1085	UNTRM121085	85	quinoaGB	1	2025	9	6	0	9	85	G85	2 PÃºrpura	1 Glomerular	76	71.2	61.1	51.4	No	80	8 Grey	content://com.android.externalstorage.documents/tree/primary%3Aceigras/document/primary%3Aceigras%2Fplot_data%2Ffieldbook-2025-03-09%2Fcpmp_85_1%2F1085_cpmp_85_1_2025-03-10%2011_30_10.718-05_00.jpg	27	28	30	25	27	6.5	7	6.5	10	6	2 Intermedia	90	No	99.2	1.07	1.19	1.01	1 Simple	2 PÃºrpura	1 Light	0.71	252.87	0.22	8 Black	1 Lenticular
1086	UNTRM121086	86	quinoaGB	1	2025	9	7	0	9	86	G86	4 Mixtura (pÃºrpura y Red)	1 Glomerular	94	57.2	60.1	62.6	Yes	50	2 PÃºrpura	content://com.android.externalstorage.documents/tree/primary%3Aceigras/document/primary%3Aceigras%2Fplot_data%2Ffieldbook-2025-03-09%2Fcpmp_85_1%2F1086_cpmp_85_1_2025-03-10%2011_31_54.746-05_00.jpg	20	17	28	30	25	6	6	7	8	6	1 Laxa	119	No	125	1.64	1.58	1.46	3 Branched up to the middle third	10 Green	1 Light	2.49	825.12	0.28	3 Cream	2 Cilíndrico
1087	UNTRM121087	87	quinoaGB	1	2025	9	8	0	9	87	G87	3 Red	1 Glomerular	84	63.4	62.6	68.8	No	50	4 Pink	content://com.android.externalstorage.documents/tree/primary%3Aceigras/document/primary%3Aceigras%2Fplot_data%2Ffieldbook-2025-03-09%2Fcpmp_85_1%2F1087_cpmp_85_1_2025-03-10%2011_32_39.166-05_00.jpg	40	19	23	26	25	12	4	7	12	7	3 Compact	112	No	120	0.83	1.14	1.06	3 Branched up to the middle third	3 Red	1 Light	0.67	322.28	0.25	8 Black	3 Ellipsoidal
CH1	CH1	CH1	quinoaGB	1	2025	9	9	1	9	1	CH1	2 PÃºrpura	1 Glomerular	74	63.4	62.6	62.1	No	0	2 PÃºrpura	content://com.android.externalstorage.documents/tree/primary%3Aceigras/document/primary%3Aceigras%2Fplot_data%2Ffieldbook-2025-03-09%2Fcpmp_85_1%2F1CK0_cpmp_85_1_2025-03-10%2011_33_14.418-05_00.jpg	25	23	25	26	27	12	12	13	11	10	1 Laxa	90	No	94	1.27	1.31	1.17	3 Branched up to the middle third	2 PÃºrpura	1 Light	0.73	114.88	0.28	6 Café oscuro	1 Lenticular
1088	UNTRM121088	88	quinoaGB	1	2025	9	10	0	9	88	G88	2 PÃºrpura	1 Glomerular	76	56.8	48.1	61.1	Yes	50	6 Orange	content://com.android.externalstorage.documents/tree/primary%3Aceigras/document/primary%3Aceigras%2Fplot_data%2Ffieldbook-2025-03-09%2Fcpmp_85_1%2F1088_cpmp_85_1_2025-03-10%2011_33_55.999-05_00.jpg	29	20	17	24	23	12	6	5	8	6	1 Laxa	90	No	112	1.25	1.4	1.1	3 Branched up to the middle third	7 MarrÃ³n	1 Light	1.17	446.17	0.28	3 Cream	2 Cilíndrico
1089	UNTRM121089	89	quinoaGB	1	2025	9	11	0	9	89	G89	1 Green	1 Glomerular	84	65.2	72.7	62.8	Yes	40	13 Green	content://com.android.externalstorage.documents/tree/primary%3Aceigras/document/primary%3Aceigras%2Fplot_data%2Ffieldbook-2025-03-09%2Fcpmp_85_1%2F1089_cpmp_85_1_2025-03-10%2011_34_44.378-05_00.jpg	24	22	20	25	22	6	5	6	7	5	1 Laxa	119	No	111	1.35	1	1.06	3 Branched up to the middle third	10 Green	2 Regular	1.22	397.79	0.36	3 Cream	2 Cilíndrico
CH3	CH3	CH3	quinoaGB	1	2025	9	12	1	9	3	CH3	1 Green	1 Glomerular	72	56.8	54.1	42.8	No	100	5 Yellow	content://com.android.externalstorage.documents/tree/primary%3Aceigras/document/primary%3Aceigras%2Fplot_data%2Ffieldbook-2025-03-09%2Fcpmp_85_1%2FKC33_cpmp_85_1_2025-03-10%2011_35_33.224-05_00.jpg	23	20	25	17	22.5	6	7	6	7	4	2 Intermedia	90	No	83	0.65	0.83	0.89	1 Simple	5 Yellow	1 Light	0.18	70.44	0.32	3 Cream	2 Cilíndrico
1090	UNTRM121090	90	quinoaGB	1	2025	9	13	0	9	90	G90	1 Green	1 Glomerular	76	42.8	52.1	58.4	No	100	5 Yellow	content://com.android.externalstorage.documents/tree/primary%3Aceigras/document/primary%3Aceigras%2Fplot_data%2Ffieldbook-2025-03-09%2Fcpmp_85_1%2F1090_cpmp_85_1_2025-03-10%2011_36_13.410-05_00.jpg	33	22	25	25	20	6.5	5	4	5	4	2 Intermedia	90	No	71	0.63	0.96	0.73	1 Simple	5 Yellow	1 Light	0.13	44.44	0.29	3 Cream	2 Cilíndrico
1091	UNTRM121091	91	quinoaGB	1	2025	9	13	0	9	91	G91	2 PÃºrpura	1 Glomerular	78	62.6	69.8	68.1	Yes	0	6 Orange	content://com.android.externalstorage.documents/tree/primary%3Aceigras/document/primary%3Aceigras%2Fplot_data%2Ffieldbook-2025-03-09%2Fcpmp_85_1%2F1091_cpmp_85_1_2025-03-10%2011_37_00.507-05_00.jpg	31	34	24	27	22	9	8	6	10	5.5	2 Intermedia	97	No	97	1.13	1.25	1.16	3 Branched up to the middle third	10 Green	1 Light	1.64	686.89	0.29	2 White	2 Cilíndrico
1092	UNTRM121092	92	quinoaGB	1	2025	9	12	0	9	92	G92	2 PÃºrpura	1 Glomerular	76	57.7	62.7	64.7	No	30	11 Red y Pink	content://com.android.externalstorage.documents/tree/primary%3Aceigras/document/primary%3Aceigras%2Fplot_data%2Ffieldbook-2025-03-09%2Fcpmp_85_1%2F1092_cpmp_85_1_2025-03-10%2011_37_48.878-05_00.jpg	24	22	30	24	20	7	7	6	4	4	1 Laxa	100	No	101	1.25	1.52	1.82	3 Branched up to the middle third	10 Green	1 Light	0.75	381.63	0.25	5 Café	1 Lenticular
1093	UNTRM121093	93	quinoaGB	1	2025	9	11	0	9	93	G93	2 PÃºrpura	1 Glomerular	76	64.2	63.2	65.2	No	30	4 Pink	content://com.android.externalstorage.documents/tree/primary%3Aceigras/document/primary%3Aceigras%2Fplot_data%2Ffieldbook-2025-03-09%2Fcpmp_85_1%2F1093_cpmp_85_1_2025-03-10%2011_38_30.675-05_00.jpg	22	20	21	19	19	9	8	10	7	9	1 Laxa	97	No	91	0.89	0.98	0.76	3 Branched up to the middle third	2 PÃºrpura	1 Light	0.18	34.6	0.32	7 Café rojizo	1 Lenticular
1094	UNTRM121094	94	quinoaGB	1	2025	10	10	0	10	94	G94	4 Mixtura (pÃºrpura y Red)	1 Glomerular	76	64.1	63.1	70.3	No	0	11 Red y Pink	content://com.android.externalstorage.documents/tree/primary%3Aceigras/document/primary%3Aceigras%2Fplot_data%2Ffieldbook-2025-03-09%2Fcpmp_85_1%2F1094_cpmp_85_1_2025-03-10%2011_39_28.291-05_00.jpg	23	22	20	19	22	9	9	9	10	9	1 Laxa	100	No	86	0.87	0.78	1.09	1 Simple	10 Green	1 Light	0.18	37.04	0.27	7 Café rojizo	1 Lenticular
1095	UNTRM121095	95	quinoaGB	1	2025	10	9	0	10	95	G95	1 Green	1 Glomerular	84	67.2	59.1	66.2	Yes	0	5 Yellow	content://com.android.externalstorage.documents/tree/primary%3Aceigras/document/primary%3Aceigras%2Fplot_data%2Ffieldbook-2025-03-09%2Fcpmp_85_1%2F1095_cpmp_85_1_2025-03-10%2011_40_00.864-05_00.jpg	35	33	28	20	35	9	6	6	9	12	1 Laxa	100	No	121	0.98	1.06	0.96	3 Branched up to the middle third	10 Green	1 Light	2.34	981.6	0.33	3 Cream	2 Cilíndrico
1096	UNTRM121096	96	quinoaGB	1	2025	10	8	0	10	96	G96	1 Green	1 Glomerular	90	71.1	66.2	58.1	No	0	5 Yellow	content://com.android.externalstorage.documents/tree/primary%3Aceigras/document/primary%3Aceigras%2Fplot_data%2Ffieldbook-2025-03-09%2Fcpmp_85_1%2F1096_cpmp_85_1_2025-03-10%2011_40_43.884-05_00.jpg	12	18.2	15.2	16.2	14.2	5	4	4	5	4	1 Laxa	112	No	145	1.18	1.2	1.18	4 Branched with an undefined main panicle	7 MarrÃ³n	1 Light	0.79	146.66	0.08	6 Café oscuro	1 Lenticular
1097	UNTRM121097	97	quinoaGB	1	2025	10	7	0	10	97	G97	1 Green	1 Glomerular	78	55.6	65.1	71.2	Yes	40	5 Yellow	content://com.android.externalstorage.documents/tree/primary%3Aceigras/document/primary%3Aceigras%2Fplot_data%2Ffieldbook-2025-03-09%2Fcpmp_85_1%2F1097_cpmp_85_1_2025-03-10%2011_42_29.575-05_00.jpg	25	21	32	19	18	6	5	11	7	5	1 Laxa	112	No	105.5	1.38	1.68	1.58	3 Branched up to the middle third	10 Green	2 Regular	1.39	368.64	0.41	2 White	2 Cilíndrico
1098	UNTRM121098	98	quinoaGB	1	2025	10	6	0	10	98	G98	1 Green	2 Intermedia	78	62.7	62.1	61.4	Yes	40	5 Yellow	content://com.android.externalstorage.documents/tree/primary%3Aceigras/document/primary%3Aceigras%2Fplot_data%2Ffieldbook-2025-03-09%2Fcpmp_85_1%2F1098_cpmp_85_1_2025-03-10%2011_44_15.541-05_00.jpg	28	27.5	22	25	26	8	8	6	5	8	1 Laxa	112	No	102	1.28	0.68	1.5	3 Branched up to the middle third	10 Green	1 Light	1.69	675.2	0.33	1 Transparent	2 Cilíndrico
CH3	CH3	CH3	quinoaGB	1	2025	10	5	1	10	3	CH3
1099	UNTRM121099	99	quinoaGB	1	2025	10	4	0	10	99	G99
1100	UNTRM121100	100	quinoaGB	1	2025	10	3	0	10	100	G100	1 Green	1 Glomerular	90	69.1	62.8	71.1	Yes	60	5 Yellow	content://com.android.externalstorage.documents/tree/primary%3Aceigras/document/primary%3Aceigras%2Fplot_data%2Ffieldbook-2025-03-09%2Fcpmp_85_1%2F1100_cpmp_85_1_2025-03-10%2011_46_24.619-05_00.jpg	33.5	23	33	25	28	9.5	7	10	8	9	1 Laxa	119	No	155	1.28	1.48	1.57	3 Branched up to the middle third	10 Green	1 Light	1.3	351.07	0.23	3 Cream	2 Cilíndrico
CH1	CH1	CH1	quinoaGB	1	2025	10	2	1	10	1	CH1	2 PÃºrpura	1 Glomerular	74	63.1	62.4	62.4	No	30	4 Pink	content://com.android.externalstorage.documents/tree/primary%3Aceigras/document/primary%3Aceigras%2Fplot_data%2Ffieldbook-2025-03-09%2Fcpmp_85_1%2F01HK_cpmp_85_1_2025-03-10%2011_47_13.264-05_00.jpg	25	23	26	27	21	8	9	11	13	10	1 Laxa	90	No	95.3	1	1.1	0.98	3 Branched up to the middle third	2 PÃºrpura	1 Light	0.94	298.87	0.32	6 Café oscuro	1 Lenticular
1101	UNTRM121101	101	quinoaGB	1	2025	10	1	0	10	101	G101
1102	UNTRM121102	102	quinoaGB	1	2025	10	1	0	10	102	G102
CH2	CH2	CH2	quinoaGB	1	2025	10	2	1	10	2	CH2	1 Green	1 Glomerular	74	52.9	54.2	49.8	No	100	5 Yellow	content://com.android.externalstorage.documents/tree/primary%3Aceigras/document/primary%3Aceigras%2Fplot_data%2Ffieldbook-2025-03-09%2Fcpmp_85_1%2F2CK2_cpmp_85_1_2025-03-10%2011_50_47.670-05_00.jpg	32	36	36	30	31	6	6	8	7	6	2 Intermedia	90	No	111.5	1.12	1.13	1.29	3 Branched up to the middle third	5 Yellow	1 Light	1.07	296.56	0.28	8 Black	1 Lenticular
1103	UNTRM121103	103	quinoaGB	1	2025	10	3	0	10	103	G103
1104	UNTRM121104	104	quinoaGB	1	2025	11	4	0	11	104	G104	2 PÃºrpura	1 Glomerular	74	56.2	64.1	61.3	No	30	4 Pink	content://com.android.externalstorage.documents/tree/primary%3Aceigras/document/primary%3Aceigras%2Fplot_data%2Ffieldbook-2025-03-09%2Fcpmp_85_1%2F1104_cpmp_85_1_2025-03-10%2011_53_17.894-05_00.jpg	32	41	39	35	33	12	21	20	15	14	1 Laxa	97	No	118	1.01	1.48	1.5	3 Branched up to the middle third	2 PÃºrpura	2 Regular	1.78	671.14	0.34	5 Café	2 Cilíndrico
1105	UNTRM121105	105	quinoaGB	1	2025	11	5	0	11	105	G105
1106	UNTRM121106	106	quinoaGB	1	2025	11	6	0	11	106	G106	2 PÃºrpura	2 Intermedia	76	65.6	72.1	64.4	Yes	50	6 Orange	content://com.android.externalstorage.documents/tree/primary%3Aceigras/document/primary%3Aceigras%2Fplot_data%2Ffieldbook-2025-03-09%2Fcpmp_85_1%2F1106_cpmp_85_1_2025-03-10%2011_58_23.339-05_00.jpg	31	45	24	31	29	8	9	6	8	6	1 Laxa	100	Yes	124	1.89	2.01	1.45	3 Branched up to the middle third	8 Grey	1 Light	1.35	439.19	0.36	3 Cream	2 Cilíndrico
1107	UNTRM121107	107	quinoaGB	1	2025	11	7	0	11	107	G107	2 PÃºrpura	2 Intermedia	76	64.1	62.2	62.8	Yes	20	6 Orange	content://com.android.externalstorage.documents/tree/primary%3Aceigras/document/primary%3Aceigras%2Fplot_data%2Ffieldbook-2025-03-09%2Fcpmp_85_1%2F1107_cpmp_85_1_2025-03-10%2012_00_38.846-05_00.jpg	45	36	29	25	38	7	7	6	6	10	1 Laxa	100	No	158	1.12	1.76	1.58	3 Branched up to the middle third	10 Green	1 Light	2.81	976.22	0.34	3 Cream	2 Cilíndrico
1108	UNTRM121108	108	quinoaGB	1	2025	11	8	0	11	108	G108	1 Green	2 Intermedia	84	72.4	65.5	72.1	Yes	40	5 Yellow	content://com.android.externalstorage.documents/tree/primary%3Aceigras/document/primary%3Aceigras%2Fplot_data%2Ffieldbook-2025-03-09%2Fcpmp_85_1%2F1108_cpmp_85_1_2025-03-10%2012_01_13.768-05_00.jpg	42	46	45	47	49	10	8	11	13	10	1 Laxa	104	No	160	1.89	1.12	1.28	3 Branched up to the middle third	10 Green	1 Light	1.37	638.79	0.34	2 White	2 Cilíndrico
CH1	CH1	CH1	quinoaGB	1	2025	11	9	1	11	1	CH1	2 PÃºrpura	1 Glomerular	74	63.1	65.4	59.6	No	50	4 Pink	content://com.android.externalstorage.documents/tree/primary%3Aceigras/document/primary%3Aceigras%2Fplot_data%2Ffieldbook-2025-03-09%2Fcpmp_85_1%2FQR01_cpmp_85_1_2025-03-10%2012_01_55.352-05_00.jpg	30	28	27	25	29	14	9	7	12	10	1 Laxa	90	Yes	102	1.06	1.8	1.25	3 Branched up to the middle third	2 PÃºrpura	1 Light	0.5	31.73	0.32	6 Café oscuro	1 Lenticular
CH2	CH2	CH2	quinoaGB	1	2025	11	10	1	11	2	CH2	1 Green	1 Glomerular	74	55.7	48.6	47.4	No	100	5 Yellow	content://com.android.externalstorage.documents/tree/primary%3Aceigras/document/primary%3Aceigras%2Fplot_data%2Ffieldbook-2025-03-09%2Fcpmp_85_1%2FQR02_cpmp_85_1_2025-03-10%2012_02_20.782-05_00.jpg	19	18	22	23	17	5	4.5	3	4	4	2 Intermedia	90	No	87	0.7	0.91	0.98	1 Simple	5 Yellow	1 Light	0.35	50.11	0.28	8 Black	1 Lenticular
1109	UNTRM121109	109	quinoaGB	1	2025	11	11	0	11	109	G109	2 PÃºrpura	1 Glomerular	84	69.2	71.1	62.8	Yes	50	6 Orange	content://com.android.externalstorage.documents/tree/primary%3Aceigras/document/primary%3Aceigras%2Fplot_data%2Ffieldbook-2025-03-09%2Fcpmp_85_1%2F1109_cpmp_85_1_2025-03-10%2012_03_18.589-05_00.jpg	27	37	36	28	29	9	14	11	8	10	1 Laxa	100	No	172	2.01	1.86	1.76	3 Branched up to the middle third	8 Grey	1 Light	1.74	584.63	0.23	3 Cream	2 Cilíndrico
1110	UNTRM121110	110	quinoaGB	1	2025	11	12	0	11	110	G110	1 Green	1 Glomerular	74	62.2	54.6	60.4	No	100	5 Yellow	content://com.android.externalstorage.documents/tree/primary%3Aceigras/document/primary%3Aceigras%2Fplot_data%2Ffieldbook-2025-03-09%2Fcpmp_85_1%2F1110_cpmp_85_1_2025-03-10%2012_04_09.044-05_00.jpg	37	31	35	31	35	8	7	7	8	8	1 Laxa	90	No	102	0.87	1.05	1.1	2 Branched up to the lower third	5 Yellow	1 Light	0.8	360.24	0.31	3 Cream	2 Cilíndrico
1111	UNTRM121111	111	quinoaGB	1	2025	11	13	0	11	111	G111	2 PÃºrpura	1 Glomerular	76	63.8	61.9	62.3	Yes	80	11 Red y Pink	content://com.android.externalstorage.documents/tree/primary%3Aceigras/document/primary%3Aceigras%2Fplot_data%2Ffieldbook-2025-03-09%2Fcpmp_85_1%2F1111_cpmp_85_1_2025-03-10%2012_05_21.702-05_00.jpg	36	28	31	32	26	7	6	9	11	6	1 Laxa	97	No	128	1	1.18	1.2	3 Branched up to the middle third	2 PÃºrpura	1 Light	1.74	544.63	0.28	6 Café oscuro	2 Cilíndrico
1112	UNTRM121112	112	quinoaGB	1	2025	11	13	0	11	112	G112	1 Green	1 Glomerular	76	68.6	57.6	56.5	Yes	50	7 MarrÃ³n	content://com.android.externalstorage.documents/tree/primary%3Aceigras/document/primary%3Aceigras%2Fplot_data%2Ffieldbook-2025-03-09%2Fcpmp_85_1%2F1112_cpmp_85_1_2025-03-10%2012_06_24.925-05_00.jpg	36	39	36	42	32	9	9	8	10	7	1 Laxa	100	No	125	1.28	1.89	1.36	3 Branched up to the middle third	10 Green	2 Regular	1.19	426.67	0.36	8 Black	2 Cilíndrico
CH3	CH3	CH3	quinoaGB	1	2025	11	12	1	11	3	CH3
1113	UNTRM121113	113	quinoaGB	1	2025	11	11	0	11	113	G113	3 Red	1 Glomerular	84	68.8	72.1	68.3	No	30	4 Pink	content://com.android.externalstorage.documents/tree/primary%3Aceigras/document/primary%3Aceigras%2Fplot_data%2Ffieldbook-2025-03-09%2Fcpmp_85_1%2F1113_cpmp_85_1_2025-03-10%2012_07_28.474-05_00.jpg	35	27	41	28	32	11	10	10	7	10	1 Laxa	112	No	168	1.54	1.68	1.42	4 Branched with an undefined main panicle	7 MarrÃ³n	1 Light	1.35	339.29	0.27	3 Cream	1 Lenticular
1114	UNTRM121114	114	quinoaGB	1	2025	12	10	0	12	114	G114
1115	UNTRM121115	115	quinoaGB	1	2025	12	9	0	12	115	G115	2 PÃºrpura	1 Glomerular	84	62.7	71.1	60.7	Yes	80	11 Red y Pink	content://com.android.externalstorage.documents/tree/primary%3Aceigras/document/primary%3Aceigras%2Fplot_data%2Ffieldbook-2025-03-09%2Fcpmp_85_1%2F1115_cpmp_85_1_2025-03-10%2012_09_57.095-05_00.jpg	27	38	24	19	20	7	8	6	4	4	1 Laxa	104	No	150	1.23	1.48	1.4	2 Branched up to the lower third	2 PÃºrpura	2 Regular	2.01	238.57	0.31	2 White	3 Ellipsoidal
1116	UNTRM121116	116	quinoaGB	1	2025	12	8	0	12	116	G116	2 PÃºrpura	1 Glomerular	74	58.4	58.8	56.1	No	100	11 Red y Pink	content://com.android.externalstorage.documents/tree/primary%3Aceigras/document/primary%3Aceigras%2Fplot_data%2Ffieldbook-2025-03-09%2Fcpmp_85_1%2F1116_cpmp_85_1_2025-03-10%2012_10_50.348-05_00.jpg	22	25	24	20	21	5	6.5	5	4.5	3.5	1 Laxa	97	No	95	0.87	0.78	0.83	1 Simple	4 Pink	1 Light	0.45	204.44	0.19	6 Café oscuro	2 Cilíndrico
CH2	CH2	CH2	quinoaGB	1	2025	12	7	1	12	2	CH2	1 Green	1 Glomerular	74	45.1	42.1	45.2	No	100	5 Yellow	content://com.android.externalstorage.documents/tree/primary%3Aceigras/document/primary%3Aceigras%2Fplot_data%2Ffieldbook-2025-03-09%2Fcpmp_85_1%2FQR20_cpmp_85_1_2025-03-10%2012_11_23.509-05_00.jpg	19	20	19	23	17.5	4.5	5.5	4.5	4	3	2 Intermedia	90	No	59	0.77	0.89	0.58	1 Simple	5 Yellow	1 Light	0.25	155	0.26	8 Black	1 Lenticular
1117	UNTRM121117	117	quinoaGB	1	2025	12	6	0	12	117	G117	4 Mixtura (pÃºrpura y Red)	2 Intermedia	76	54.9	55.5	54.2	No	100	2 PÃºrpura	content://com.android.externalstorage.documents/tree/primary%3Aceigras/document/primary%3Aceigras%2Fplot_data%2Ffieldbook-2025-03-09%2Fcpmp_85_1%2F1117_cpmp_85_1_2025-03-10%2012_11_58.674-05_00.jpg	26	32	28	26	29	8	7	6	6	5	1 Laxa	100	No	102	1.64	1.1	0.99	3 Branched up to the middle third	3 Red	1 Light	0.77	213.25	0.23	3 Cream	1 Lenticular
CH1	CH1	CH1	quinoaGB	1	2025	12	5	1	12	1	CH1	2 PÃºrpura	1 Glomerular	74	51.1	61.6	54.8	No	100	2 PÃºrpura	content://com.android.externalstorage.documents/tree/primary%3Aceigras/document/primary%3Aceigras%2Fplot_data%2Ffieldbook-2025-03-09%2Fcpmp_85_1%2FQR10_cpmp_85_1_2025-03-10%2012_12_40.981-05_00.jpg	2	19	22	18	17	9	10	8	9	6	1 Laxa	90	No	76	0.78	0.82	1.37	1 Simple	2 PÃºrpura	2 Regular	0.29	35.54	0.34	6 Café oscuro	1 Lenticular
CH3	CH3	CH3	quinoaGB	1	2025	12	4	1	12	3	CH3	1 Green	1 Glomerular	72	48.1	42.1	43.4	No	100	5 Yellow	content://com.android.externalstorage.documents/tree/primary%3Aceigras/document/primary%3Aceigras%2Fplot_data%2Ffieldbook-2025-03-09%2Fcpmp_85_1%2F30QR_cpmp_85_1_2025-03-10%2012_13_27.682-05_00.jpg	19	18	21	25	3	3	4	4	5	3	2 Intermedia	90	No	70	0.58	0.75	0.49	1 Simple	5 Yellow	1 Light	0.24	51.86	0.29	3 Cream	2 Cilíndrico
1118	UNTRM121118	118	quinoaGB	1	2025	12	3	0	12	118	G118	2 PÃºrpura	1 Glomerular	74	69.1	52.3	53.4	No	80	4 Pink	content://com.android.externalstorage.documents/tree/primary%3Aceigras/document/primary%3Aceigras%2Fplot_data%2Ffieldbook-2025-03-09%2Fcpmp_85_1%2F1118_cpmp_85_1_2025-03-10%2012_14_03.486-05_00.jpg	21	22	20	31	7	9	10	7	8	7	1 Laxa	97	Yes	100	0.76	0.63	1.01	1 Simple	4 Pink	2 Regular	0.33	116.54	0.38	7 Café rojizo	1 Lenticular
1119	UNTRM121119	119	quinoaGB	1	2025	12	2	0	12	119	G119	2 PÃºrpura	1 Glomerular	76	56.7	52.7	63.1	Yes	100	6 Orange	content://com.android.externalstorage.documents/tree/primary%3Aceigras/document/primary%3Aceigras%2Fplot_data%2Ffieldbook-2025-03-09%2Fcpmp_85_1%2F1119_cpmp_85_1_2025-03-10%2012_14_45.980-05_00.jpg	22	28	28	21	22	5	7	6	5	6	3 Compact	97	No	99	0.99	0.82	0.82	1 Simple	6 Orange	1 Light	0.57	281.7	0.29	2 White	2 Cilíndrico
1120	UNTRM121120	120	quinoaGB	1	2025	12	1	0	12	120	G120	2 PÃºrpura	1 Glomerular	76	63.2	53.6	53.2	No	100	4 Pink	content://com.android.externalstorage.documents/tree/primary%3Aceigras/document/primary%3Aceigras%2Fplot_data%2Ffieldbook-2025-03-09%2Fcpmp_85_1%2F1120_cpmp_85_1_2025-03-10%2012_15_34.999-05_00.jpg	21	19	22	28	27	9	8	8	9	10	1 Laxa	97	Yes	110	0.92	1.18	0.91	1 Simple	3 Red	2 Regular	0.53	222.79	0.25	4 Café claro	2 Cilíndrico
1121	UNTRM121121	121	quinoaGB	1	2025	12	1	0	12	121	G121	2 PÃºrpura	1 Glomerular	76	61.3	68.2	62.7	Yes	100	6 Orange	content://com.android.externalstorage.documents/tree/primary%3Aceigras/document/primary%3Aceigras%2Fplot_data%2Ffieldbook-2025-03-09%2Fcpmp_85_1%2F1121_cpmp_85_1_2025-03-10%2012_16_22.417-05_00.jpg	21	22	20	29	25	5	5	5	7	6	1 Laxa	97	No	125	0.98	0.81	1.65	3 Branched up to the middle third	2 PÃºrpura	1 Light	1.24	550.7	0.28	3 Cream	2 Cilíndrico
1122	UNTRM121122	122	quinoaGB	1	2025	12	2	0	12	122	G122	2 PÃºrpura	1 Glomerular	76	61.1	62.4	53.2	No	100	4 Pink	content://com.android.externalstorage.documents/tree/primary%3Aceigras/document/primary%3Aceigras%2Fplot_data%2Ffieldbook-2025-03-09%2Fcpmp_85_1%2F1122_cpmp_85_1_2025-03-10%2012_17_02.032-05_00.jpg	20	27	25	23	24	6	8	10	7	6	1 Laxa	97	No	99	1.05	1.27	1.11	1 Simple	4 Pink	1 Light	0.45	206.68	0.29	5 Café	1 Lenticular
1123	UNTRM121123	123	quinoaGB	1	2025	12	3	0	12	123	G123	2 PÃºrpura	1 Glomerular	78	62.8	62.1	58.2	Yes	80	6 Orange	content://com.android.externalstorage.documents/tree/primary%3Aceigras/document/primary%3Aceigras%2Fplot_data%2Ffieldbook-2025-03-09%2Fcpmp_85_1%2F1123_cpmp_85_1_2025-03-10%2012_17_45.770-05_00.jpg	26	24	29	25	22	6	9	7	8	6	1 Laxa	97	No	111	1.23	1.28	1.95	3 Branched up to the middle third	6 Orange	1 Light	1.17	505.79	0.31	3 Cream	2 Cilíndrico
1124	UNTRM121124	124	quinoaGB	1	2025	13	4	0	13	124	G124	3 Red	1 Glomerular	78	61.6	62.1	64.1	Yes	80	4 Pink	content://com.android.externalstorage.documents/tree/primary%3Aceigras/document/primary%3Aceigras%2Fplot_data%2Ffieldbook-2025-03-09%2Fcpmp_85_1%2F1124_cpmp_85_1_2025-03-10%2012_19_10.825-05_00.jpg	23	28	29	20	30	6	7	6	5	9	1 Laxa	97	No	93	1.16	0.84	1	3 Branched up to the middle third	2 PÃºrpura	1 Light	0.63	260.6	0.24	2 White	2 Cilíndrico
1125	UNTRM121125	125	quinoaGB	1	2025	13	5	0	13	125	G125	1 Green	1 Glomerular	78	38.9	50.8	51.2	Yes	100	5 Yellow	content://com.android.externalstorage.documents/tree/primary%3Aceigras/document/primary%3Aceigras%2Fplot_data%2Ffieldbook-2025-03-09%2Fcpmp_85_1%2F1125_cpmp_85_1_2025-03-10%2012_19_50.225-05_00.jpg	26	30	25	35	26	6	7	6	5	11	1 Laxa	112	No	100	1.05	0.98	0.83	2 Branched up to the lower third	10 Green		0.93
1126	UNTRM121126	126	quinoaGB	1	2025	13	6	0	13	126	G126	1 Green	2 Intermedia	76	54.1	58.1	61.2	No	80	5 Yellow	content://com.android.externalstorage.documents/tree/primary%3Aceigras/document/primary%3Aceigras%2Fplot_data%2Ffieldbook-2025-03-09%2Fcpmp_85_1%2F1126_cpmp_85_1_2025-03-10%2012_20_50.703-05_00.jpg	27	31	40	25	30	9	9	10	7	9	1 Laxa	100	No	101	1.21	0.76	1.08	1 Simple	10 Green	1 Light	1.27	411.1	0.34	1 Transparent	2 Cilíndrico
1127	UNTRM121127	127	quinoaGB	1	2025	13	7	0	13	127	G127	2 PÃºrpura	1 Glomerular	76	58.1	46.2	42.1	No	100	4 Pink	content://com.android.externalstorage.documents/tree/primary%3Aceigras/document/primary%3Aceigras%2Fplot_data%2Ffieldbook-2025-03-09%2Fcpmp_85_1%2F1127_cpmp_85_1_2025-03-10%2012_21_35.735-05_00.jpg	27	25	30	22	25	9	6	10	6	10	1 Laxa	90	Yes	76	0.72	0.9	0.79	1 Simple	4 Pink	2 Regular	0.23	60.83	0.40	7 Café rojizo	2 Cilíndrico
CH1	CH1	CH1	quinoaGB	1	2025	13	8	1	13	1	CH1	2 PÃºrpura	1 Glomerular	74	51.9	49.1	42.1	No	100	4 Pink	content://com.android.externalstorage.documents/tree/primary%3Aceigras/document/primary%3Aceigras%2Fplot_data%2Ffieldbook-2025-03-09%2Fcpmp_85_1%2FQ01R_cpmp_85_1_2025-03-10%2012_22_17.791-05_00.jpg	25	20	24	32	20	9	6	7	6	8	1 Laxa	90	Yes	65	0.73	0.92	0.89	1 Simple	4 Pink	2 Regular	0.15	86.65	0.28	6 Café oscuro	1 Lenticular
1128	UNTRM121128	128	quinoaGB	1	2025	13	9	0	13	128	G128	2 PÃºrpura	2 Intermedia	90	58.5	62.1	68.1	Yes	100	13 Green	content://com.android.externalstorage.documents/tree/primary%3Aceigras/document/primary%3Aceigras%2Fplot_data%2Ffieldbook-2025-03-09%2Fcpmp_85_1%2F1128_cpmp_85_1_2025-03-10%2012_26_21.181-05_00.jpg	33	38	35	42	29	11	10	12	10	9	1 Laxa	119	Yes	97	1.05	1.1	0.92	3 Branched up to the middle third	10 Green	1 Light	1.54	359.29	0.34	2 White	2 Cilíndrico
1129	UNTRM121129	129	quinoaGB	1	2025	13	10	0	13	129	G129	1 Green	2 Intermedia	90	64.3	60.7	59.3	Yes	80	1 White	content://com.android.externalstorage.documents/tree/primary%3Aceigras/document/primary%3Aceigras%2Fplot_data%2Ffieldbook-2025-03-09%2Fcpmp_85_1%2F1129_cpmp_85_1_2025-03-10%2012_28_10.971-05_00.jpg	28	32	36	31	35	14	12	16	13	11	1 Laxa	119	Yes	128	1.1	0.99	1.3	3 Branched up to the middle third	10 Green	2 Regular	3	576.07	0.29	3 Cream	2 Cilíndrico
CH3	CH3	CH3	quinoaGB	1	2025	13	11	1	13	3	CH3	1 Green	1 Glomerular	72	49.2	48.1	46.9	No	100	5 Yellow	content://com.android.externalstorage.documents/tree/primary%3Aceigras/document/primary%3Aceigras%2Fplot_data%2Ffieldbook-2025-03-09%2Fcpmp_85_1%2FQO3R_cpmp_85_1_2025-03-10%2012_28_50.944-05_00.jpg	31	24	15	18	14	7	5	5	6	4	2 Intermedia	90	No	75	0.65	0.66	0.92	1 Simple	5 Yellow	1 Light	0.18	45.36	0.31	3 Cream	2 Cilíndrico
1130	UNTRM121130	130	quinoaGB	1	2025	13	12	0	13	130	G130	2 PÃºrpura	1 Glomerular	76	64.6	61.2	60.3	Yes	80	6 Orange	content://com.android.externalstorage.documents/tree/primary%3Aceigras/document/primary%3Aceigras%2Fplot_data%2Ffieldbook-2025-03-09%2Fcpmp_85_1%2F1130_cpmp_85_1_2025-03-10%2012_29_28.047-05_00.jpg	28	30	27	27.5	25	9	10	7.5	8	9	1 Laxa	97	No	102	1.07	0.92	1.07	3 Branched up to the middle third	5 Yellow	1 Light	0.98	337.1	0.32	3 Cream	2 Cilíndrico
1131	UNTRM121131	131	quinoaGB	1	2025	13	13	0	13	131	G131	4 Mixtura (pÃºrpura y Red)	1 Glomerular	76	58.9	60.9	58.5	No	80	11 Red y Pink	content://com.android.externalstorage.documents/tree/primary%3Aceigras/document/primary%3Aceigras%2Fplot_data%2Ffieldbook-2025-03-09%2Fcpmp_85_1%2F1131_cpmp_85_1_2025-03-10%2012_30_28.490-05_00.jpg	26	25	27	22	21	6	8	7	6.5	6	1 Laxa	90	No	107	0.87	1.78	1.02	1 Simple	2 PÃºrpura	1 Light	1.01	469.09	0.32	3 Cream	2 Cilíndrico
CH2	CH2	CH2	quinoaGB	1	2025	13	13	1	13	2	CH2
1132	UNTRM121132	132	quinoaGB	1	2025	13	12	0	13	132	G132	2 PÃºrpura	1 Glomerular	76	63.2	61.1	59.6	No	20	4 Pink	content://com.android.externalstorage.documents/tree/primary%3Aceigras/document/primary%3Aceigras%2Fplot_data%2Ffieldbook-2025-03-09%2Fcpmp_85_1%2F1132_cpmp_85_1_2025-03-10%2012_31_10.569-05_00.jpg	22	26	27	23	25	6.5	8	9	10	10	1 Laxa	100	No	103	1.42	1.35	1.4	3 Branched up to the middle third	2 PÃºrpura	2 Regular	0.46	268.6	0.38	7 Café rojizo	1 Lenticular
1133	UNTRM121133	133	quinoaGB	1	2025	13	11	0	13	133	G133	1 Green	1 Glomerular	84	57.2	56.2	57.7	Yes	70	5 Yellow	content://com.android.externalstorage.documents/tree/primary%3Aceigras/document/primary%3Aceigras%2Fplot_data%2Ffieldbook-2025-03-09%2Fcpmp_85_1%2F1133_cpmp_85_1_2025-03-10%2012_31_53.928-05_00.jpg	39	34	41	42	30	15	14	13	14	13	1 Laxa	112	No	114	1.12	1.05	1.2	2 Branched up to the lower third	10 Green	1 Light	1.61	403.12	0.35	3 Cream	2 Cilíndrico
1134	UNTRM121134	134	quinoaGB	1	2025	14	10	0	14	134	G134	2 PÃºrpura	1 Glomerular	76	57.2	54.8	49.3	No	100	7 MarrÃ³n	content://com.android.externalstorage.documents/tree/primary%3Aceigras/document/primary%3Aceigras%2Fplot_data%2Ffieldbook-2025-03-09%2Fcpmp_85_1%2F1134_cpmp_85_1_2025-03-10%2012_32_36.313-05_00.jpg	28	24	21	27	16	7	6	5	6	4	1 Laxa	97	No	61	0.93	1	0.97	3 Branched up to the middle third	5 Yellow	1 Light	0.18	70.18	0.28	3 Cream	2 Cilíndrico
1135	UNTRM121135	135	quinoaGB	1	2025	14	9	0	14	135	G135	2 PÃºrpura	1 Glomerular	76	58.1	56.2	56.5	No	60	6 Orange	content://com.android.externalstorage.documents/tree/primary%3Aceigras/document/primary%3Aceigras%2Fplot_data%2Ffieldbook-2025-03-09%2Fcpmp_85_1%2F1135_cpmp_85_1_2025-03-10%2012_33_14.946-05_00.jpg	19	17	19	29	26	6	4	6	9	5	1 Laxa	97	No	106	1.11	1.04	1.27	1 Simple	6 Orange	1 Light	0.69	390.44	0.25	3 Cream	2 Cilíndrico
1136	UNTRM121136	136	quinoaGB	1	2025	14	8	0	14	136	G136
CH1	CH1	CH1	quinoaGB	1	2025	14	7	1	14	1	CH1	2 PÃºrpura	1 Glomerular	74	59.2	53.5	54.4	No	60	4 Pink	content://com.android.externalstorage.documents/tree/primary%3Aceigras/document/primary%3Aceigras%2Fplot_data%2Ffieldbook-2025-03-09%2Fcpmp_85_1%2FQ111_cpmp_85_1_2025-03-10%2012_33_49.917-05_00.jpg	16	19	20	20	17	5	6	8	10	7	1 Laxa	90	No	74	0.55	0.55	0.92	1 Simple	2 PÃºrpura	2 Regular	0.16	291.86	0.29	6 Café oscuro	1 Lenticular
1137	UNTRM121137	137	quinoaGB	1	2025	14	6	0	14	137	G137	2 PÃºrpura	1 Glomerular	76	52.2	52.3	51.1	No	100	4 Pink	content://com.android.externalstorage.documents/tree/primary%3Aceigras/document/primary%3Aceigras%2Fplot_data%2Ffieldbook-2025-03-09%2Fcpmp_85_1%2F1137_cpmp_85_1_2025-03-10%2012_34_31.043-05_00.jpg	27	23	22	20	2	5	5.5	5	4	4	1 Laxa	100	No	77	0.7	0.78	0.77	1 Simple	2 PÃºrpura	2 Regular	0.35	121.32	0.27	3 Cream	2 Cilíndrico
1138	UNTRM121138	138	quinoaGB	1	2025	14	5	0	14	138	G138	1 Green	1 Glomerular	78	66.2	71.1	60.8	Yes	80	5 Yellow	content://com.android.externalstorage.documents/tree/primary%3Aceigras/document/primary%3Aceigras%2Fplot_data%2Ffieldbook-2025-03-09%2Fcpmp_85_1%2F1138_cpmp_85_1_2025-03-10%2012_35_00.197-05_00.jpg	36	32	37	39	32	7	8	12	8	8	2 Intermedia	100	Yes	110	1.11	1.25	1.4	1 Simple	5 Yellow	2 Regular	1.3	644.83	0.27	3 Cream	2 Cilíndrico
CH2	CH2	CH2	quinoaGB	1	2025	14	4	1	14	2	CH2	1 Green	1 Glomerular	74	44.2	48.2	44.5	No	100	6 Orange	content://com.android.externalstorage.documents/tree/primary%3Aceigras/document/primary%3Aceigras%2Fplot_data%2Ffieldbook-2025-03-09%2Fcpmp_85_1%2FR002_cpmp_85_1_2025-03-10%2012_35_42.561-05_00.jpg	21	23	19	22	21	5	4	4	5	4	2 Intermedia	90	Yes	75	0.67	1.01	0.72	1 Simple	6 Orange	1 Light	0.21	108.69	0.23	8 Black	1 Lenticular
1139	UNTRM121139	139	quinoaGB	1	2025	14	3	0	14	139	G139
1140	UNTRM121140	140	quinoaGB	1	2025	14	2	0	14	140	G140	2 PÃºrpura	1 Glomerular	76	61.5	68.2	61.9	Yes	50	4 Pink	content://com.android.externalstorage.documents/tree/primary%3Aceigras/document/primary%3Aceigras%2Fplot_data%2Ffieldbook-2025-03-09%2Fcpmp_85_1%2F1140_cpmp_85_1_2025-03-10%2012_36_32.494-05_00.jpg	27.5	26	39	40	10	8	9	8	9	10	1 Laxa	100	No	122	0.77	1.46	1.52	3 Branched up to the middle third	3 Red	1 Light	1.05	454.8	0.33	3 Cream	2 Cilíndrico
CH3	CH3	CH3	quinoaGB	1	2025	14	1	1	14	3	CH3	1 Green	1 Glomerular	72	28.6	36.1	33.7	Yes	100	5 Yellow	content://com.android.externalstorage.documents/tree/primary%3Aceigras/document/primary%3Aceigras%2Fplot_data%2Ffieldbook-2025-03-09%2Fcpmp_85_1%2F3RQ3_cpmp_85_1_2025-03-10%2012_37_23.974-05_00.jpg	21	17	20	23	21	4	3	5	3	3.5	2 Intermedia	90	No	65	0.9	1.2	0.56	1 Simple	5 Yellow	2 Regular	0.15	60.91	0.32	3 Cream	2 Cilíndrico
1141	UNTRM121141	141	quinoaGB	1	2025	14	1	0	14	141	G141
1142	UNTRM121142	142	quinoaGB	1	2025	14	2	0	14	142	G142
1143	UNTRM121143	143	quinoaGB	1	2025	14	3	0	14	143	G143
1144	UNTRM121144	144	quinoaGB	1	2025	15	4	0	15	144	G144
CH3	CH3	CH3	quinoaGB	1	2025	15	5	1	15	3	CH3
1145	UNTRM121145	145	quinoaGB	1	2025	15	6	0	15	145	G145	2 PÃºrpura	1 Glomerular	78	68.2	63.1	62.1	Yes	20	6 Orange	content://com.android.externalstorage.documents/tree/primary%3Aceigras/document/primary%3Aceigras%2Fplot_data%2Ffieldbook-2025-03-09%2Fcpmp_85_1%2F1145_cpmp_85_1_2025-03-10%2012_38_53.132-05_00.jpg	31	29	33	31	32	6	6	5.5	7.5	5	2 Intermedia	100	No	126	1.48	1.56	1.59	3 Branched up to the middle third	2 PÃºrpura	1 Light	2.25	890.33	0.30	3 Cream	1 Lenticular
1146	UNTRM121146	146	quinoaGB	1	2025	15	7	0	15	146	G146
1147	UNTRM121147	147	quinoaGB	1	2025	15	8	0	15	147	G147	4 Mixtura (pÃºrpura y Red)	2 Intermedia	90	67.8	63.1	59.9	Yes	60	13 Green	content://com.android.externalstorage.documents/tree/primary%3Aceigras/document/primary%3Aceigras%2Fplot_data%2Ffieldbook-2025-03-09%2Fcpmp_85_1%2F1147_cpmp_85_1_2025-03-10%2012_40_17.365-05_00.jpg	32	31.5	20	32	22	5	12	11	10	12	1 Laxa	119	No	111	1.5	1.21	1.68	3 Branched up to the middle third	10 Green	1 Light	1.9	509.06	0.24	2 White	2 Cilíndrico
1148	UNTRM121148	148	quinoaGB	1	2025	15	9	0	15	148	G148	2 PÃºrpura	1 Glomerular	84	57.7	58.7	59.6	Yes	50	13 Green	content://com.android.externalstorage.documents/tree/primary%3Aceigras/document/primary%3Aceigras%2Fplot_data%2Ffieldbook-2025-03-09%2Fcpmp_85_1%2F1148_cpmp_85_1_2025-03-10%2012_40_59.570-05_00.jpg	24	32	30	34	31	12	11	11	9	11	1 Laxa	119	No	113	1.06	1	1.36	3 Branched up to the middle third	10 Green	1 Light	1.4	593.99	0.25	2 White	2 Cilíndrico
1149	UNTRM121149	149	quinoaGB	1	2025	15	10	0	15	149	G149	1 Green	3 Amarantiform	84	65.2	64.6	65.5	Yes	30	13 Green	content://com.android.externalstorage.documents/tree/primary%3Aceigras/document/primary%3Aceigras%2Fplot_data%2Ffieldbook-2025-03-09%2Fcpmp_85_1%2F1149_cpmp_85_1_2025-03-10%2012_42_12.164-05_00.jpg	48	40	42	30	42	8	8.5	8	8	10	3 Compact	112	No	132	1.62	1.73	1.69	1 Simple	10 Green	2 Regular	3.52	1129.55	0.36	2 White	2 Cilíndrico
1150	UNTRM121150	150	quinoaGB	1	2025	15	11	0	15	150	G150	2 PÃºrpura	1 Glomerular	74	48.2	40.2	45.7	Yes	100	6 Orange	content://com.android.externalstorage.documents/tree/primary%3Aceigras/document/primary%3Aceigras%2Fplot_data%2Ffieldbook-2025-03-09%2Fcpmp_85_1%2F1150_cpmp_85_1_2025-03-10%2012_42_43.762-05_00.jpg	25	23	21	16	14	5	5	5.5	4	3	2 Intermedia	90	Yes	67	0.94	0.89	0.63	1 Simple	6 Orange	2 Regular	0.16	70.64	0.32	2 White	2 Cilíndrico
1151	UNTRM121151	151	quinoaGB	1	2025	15	12	0	15	151	G151	2 PÃºrpura	1 Glomerular	84	68.1	61.5	64.2	Yes	20	5 Yellow	content://com.android.externalstorage.documents/tree/primary%3Aceigras/document/primary%3Aceigras%2Fplot_data%2Ffieldbook-2025-03-09%2Fcpmp_85_1%2F1151_cpmp_85_1_2025-03-10%2012_44_14.607-05_00.jpg	35	33	35	31	30	10.5	11	10	9	11	1 Laxa	112	No	120	1.11	1.66	1.56	3 Branched up to the middle third	10 Green	1 Light	2.07	503.12	0.29	2 White	2 Cilíndrico
CH1	CH1	CH1	quinoaGB	1	2025	15	13	1	15	1	CH1	2 PÃºrpura	1 Glomerular	74	65.9	58.1	51.9	No	80	2 PÃºrpura	content://com.android.externalstorage.documents/tree/primary%3Aceigras/document/primary%3Aceigras%2Fplot_data%2Ffieldbook-2025-03-09%2Fcpmp_85_1%2F11QC_cpmp_85_1_2025-03-10%2012_45_16.495-05_00.jpg	23	22	19	20	20	10	7	7	9	8	2 Intermedia	90	Yes	76	0.9	0.7	1	1 Simple	2 PÃºrpura	2 Regular	0.13	196.34	0.31	6 Café oscuro	1 Lenticular
1152	UNTRM121152	152	quinoaGB	1	2025	15	2	0	15	152	G152
1153	UNTRM121153	153	quinoaGB	1	2025	15	1	0	15	153	G153
CH2	CH2	CH2	quinoaGB	1	2025	15	13	1	15	2	CH2	1 Green	1 Glomerular	74	48.1	49.1	45.1	Yes	100	5 Yellow	content://com.android.externalstorage.documents/tree/primary%3Aceigras/document/primary%3Aceigras%2Fplot_data%2Ffieldbook-2025-03-09%2Fcpmp_85_1%2FQRR2_cpmp_85_1_2025-03-10%2012_45_48.652-05_00.jpg	28	20	17	22	23	5	5	4	4	3	2 Intermedia	90	No	57	0.83	0.85	0.84	1 Simple	5 Yellow	1 Light	0.22	140.58	0.29	8 Black	1 Lenticular
1154	UNTRM121154	154	quinoaGB	1	2025	16	12	0	16	154	G154
CH2	CH2	CH2	quinoaGB	1	2025	16	11	1	16	2	CH2	1 Green	1 Glomerular	74	32.1	41.2	31.2	No	100	5 Yellow	content://com.android.externalstorage.documents/tree/primary%3Aceigras/document/primary%3Aceigras%2Fplot_data%2Ffieldbook-2025-03-09%2Fcpmp_85_1%2FRQ02_cpmp_85_1_2025-03-10%2012_46_28.854-05_00.jpg	26	24	26	19	21	5	3	5	3	6	2 Intermedia	90	No	47	1	0.68	0.87	1 Simple	5 Yellow	1 Light	0.16	395.45	0.27	8 Black	1 Lenticular
CH3	CH3	CH3	quinoaGB	1	2025	16	10	1	16	3	CH3							No
1155	UNTRM121155	155	quinoaGB	1	2025	16	9	0	16	155	G155	2 PÃºrpura	1 Glomerular	76	60.2	58.1	53.1	No	80	4 Pink	content://com.android.externalstorage.documents/tree/primary%3Aceigras/document/primary%3Aceigras%2Fplot_data%2Ffieldbook-2025-03-09%2Fcpmp_85_1%2F1155_cpmp_85_1_2025-03-10%2012_47_27.015-05_00.jpg	26	25	24	31	26	8	9	7	5	4	1 Laxa	90	No	78	0.92	0.78	1.18	3 Branched up to the middle third	2 PÃºrpura	1 Light	0.35	151.52	0.36	7 Café rojizo	2 Cilíndrico
1156	UNTRM121156	156	quinoaGB	1	2025	16	8	0	16	156	G156
1157	UNTRM121157	157	quinoaGB	1	2025	16	7	0	16	157	G157
1158	UNTRM121158	158	quinoaGB	1	2025	16	6	0	16	158	G158	2 PÃºrpura	1 Glomerular	76	32.1	21.1	33.7	No	100	6 Orange	content://com.android.externalstorage.documents/tree/primary%3Aceigras/document/primary%3Aceigras%2Fplot_data%2Ffieldbook-2025-03-09%2Fcpmp_85_1%2F1158_cpmp_85_1_2025-03-10%2012_48_03.739-05_00.jpg	20	25	28	28	24	3	8	6	5	7	1 Laxa	90	No	77	0.88	1.12	0.74	1 Simple	4 Pink	1 Light	0.3	115.04	0.30	1 Transparent	3 Ellipsoidal
1001	UNTRM121001	101	quinoaGB	1	2025	16	5	0	16	101	G101
1002	UNTRM121002	102	quinoaGB	1	2025	16	4	0	16	102	G102	2 PÃºrpura	1 Glomerular	74	35.2	34.2	37.1	Yes	80	6 Orange	content://com.android.externalstorage.documents/tree/primary%3Aceigras/document/primary%3Aceigras%2Fplot_data%2Ffieldbook-2025-03-09%2Fcpmp_85_1%2F1002_cpmp_85_1_2025-03-10%2012_48_57.684-05_00.jpg	25	23	26	25	28	4	6	7	5.5	6	1 Laxa	97	No	82	0.82	0.92	0.93	1 Simple	5 Yellow	1 Light	0.56	217.12	0.23	2 White	3 Ellipsoidal
CH1	CH1	CH1	quinoaGB	1	2025	16	3	1	16	1	CH1	2 PÃºrpura	1 Glomerular	74	42.1	52.1	58.9	No	100	4 Pink	content://com.android.externalstorage.documents/tree/primary%3Aceigras/document/primary%3Aceigras%2Fplot_data%2Ffieldbook-2025-03-09%2Fcpmp_85_1%2FR01H_cpmp_85_1_2025-03-10%2012_49_21.311-05_00.jpg	24	30	22	25	19	5	5.5	5	8	6	1 Laxa	90	Yes	87	1.04	1.21	0.92	1 Simple	4 Pink	1 Light	0.25	153.91	0.31	6 Café oscuro	1 Lenticular
1003	UNTRM121003	103	quinoaGB	1	2025	16	2	0	16	103	G103

## Sheet: div
Qualitative trait	Phenotypic classes observed	Na	fi	Nc	Ne	He	H′
Panicle color at 50% flowering	Mixture (Purple and red)	9	0.07	4	2.64	0.38	1.11
	Purple	64	0.47
	Red	11	0.08
	Green	52	0.38
Panicle shape	Amaranthiform	7	0.05	3	1.65	0.6	0.69
	Glomerulate	102	0.75
	Intermediate	27	0.2
Panicle color at 50% physiological maturity	Yellow	48	0.35	10	4.71	0.21	1.79
	Orange	30	0.22
	White	3	0.02
	Gray	1	0.01
	Brown	2	0.01
	Purple	10	0.07
	Red and yellow	1	0.01
	Red and pink	12	0.09
	Pink	19	0.14
	Green	10	0.07
Panicle density	Compact	6	0.04	3	1.43	0.7	0.57
	Intermediate	18	0.13
	Loose	112	0.82
Growth habit	Branched with undefined main panicle	4	0.03	4	2.25	0.44	1.01
	Branched up to the second third	84	0.62
	Branched up to the lower third	24	0.18
	Simple	24	0.18
Main stem color	Yellow	22	0.16	9	4.2	0.24	1.76
	Orange	7	0.05
	White	7	0.05
	Gray	3	0.02
	Brown	5	0.04
	Purple	21	0.15
	Red	7	0.05
	Pink	7	0.05
	Green	57	0.42
Presence of Epicauta sp.	No	49	0.36	2	1.86	0.54	0.65
	Yes	87	0.64
Degree of dehiscence	Light	103	0.76	3	1.59	0.63	0.59
	Regular	32	0.24
	Strong	1	0.01
Lodging of the plant	No	117	0.86	2	1.32	0.76	0.4
	Yes	19	0.14
Seed coat (episperm) color	White	38	0.28	9	3.07	0.33	1.45
	Brown	4	0.03
	Light brown	3	0.02
	Dark brown	3	0.02
	Reddish brown	12	0.09
	Cream	66	0.49
	Black	4	0.03
	Transparent	5	0.04
		1	0.01
Grain shape	Cylindrical	107	0.79	4	1.55	0.65	0.67
	Ellipsoidal	7	0.05
	Lenticular	21	0.15
		1	0.01
Mean ± SE				4.82 ± 0.90	2.39 ± 0.35	0.50 ± 0.06	0.97 ± 0.15

## Sheet: STable4
Quantitative trait	Min	Max	Mean	CV(%)
Chlorophyll content at 50% flowering	37.45	82.64	58.93	14.06
Incidence of Peronospora variabilis (%)	0	100	55.9	56.95
Days to 50% flowering (days)	73.99	94.05	80.4	6.85
Days to 50% physiological maturity (days)	90	119	103.46	10.4
Panicle length (cm)	9.13	43.53	27.24	22.02
Panicle diameter (cm)	2.74	15.8	7.23	33.27
Plant height (cm)	49.29	175.03	111.69	22.51
Stem diameter (cm)	0.1	1.85	1.16	26.1
Biomass of 10 plants (kg)	0	3.42	1.23	56
Seed weight from10 plants (g)	0	1091.18	434.33	55.73

## Sheet: STable7
codigo_untrm	codigo_original	CODIGO	agroecological zones	Fecha de colección	País	Departamento	Provincia	Distrito	Localidad	Altitud (msnm)
UNTRM121001	UNSCHLGBVCHQ60405-165-23	UNSCHLGBVCHQ60405-1-2013	Valley Quinoa	2013	Perú	Ayacucho	Sucre	Chalcos	Ayalca	3649
UNTRM121002	UNSCHLGBVCHQ60405-212-23	UNSCHLGBVCHQ60405-6-2013	Valley Quinoa	2013	Perú	Ayacucho	Sucre	Chalcos	Chalcos	3649
UNTRM121003	UNSCHLGBVCHQ60405-231-23	UNSCHLGBVCHQ60405-7-2013	Valley Quinoa	2013	Perú	Ayacucho	Sucre	Chilcayocc	Chilcayocc	3410
UNTRM121004	UNSCHLGBVCHQ60405-155-23	UNSCHLGBVCHQ60405-9-2013	Valley Quinoa	2013	Perú	Ayacucho	Sucre	Huamanga	Huamanga	2700
UNTRM121005	UNSCHLGBVCHQ60405-39-23	UNSCHLGBVCHQ60405-10-2013	Valley Quinoa	2013	Perú	Ayacucho	Huamanga	Huamanga	Huamanga	2700
UNTRM121006	UNSCHLGBVCHQ60405-25-23	UNSCHLGBVCHQ60405-14-2013	Valley Quinoa	2013	Perú	Ayacucho	Huamanga	Chontaca	Chontaca	2761
UNTRM121007	UNSCHLGBVCHQ60405-129-23	UNSCHLGBVCHQ60405-293-2022	Valley Quinoa	2022	Perú	Ayacucho	Lucanas	Chaviña	Chaviña	3210
UNTRM121008	UNSCHLGBVCHQ60405-215-23	UNSCHLGBVCHQ60405-294-2022	Valley Quinoa	2022	Perú	Ayacucho	Lucanas	Chaviña	Chaviña	3210
UNTRM121009	UNSCHLGBVCHQ60405-261-23	UNSCHLGBVCHQ60405-295-2022	Valley Quinoa	2022	Perú	Ayacucho	Lucanas	Chaviña	Chaviña	3210
UNTRM121010	UNSCHLGBVCHQ60405-288-23	UNSCHLGBVCHQ60405-296-2023	Valley Quinoa	2013	Perú	Ayacucho	Lucanas	Chaviña	Chaviña	3210
UNTRM121011	UNSCHLGBVCHQ60405-253-23	UNSCHLGBVCHQ60405-24-2013	Valley Quinoa	2013	Perú	Ayacucho	Huamanga	Huamanga	Acocro	2761
UNTRM121012	UNSCHLGBVCHQ60405-28-23	UNSCHLGBVCHQ60405-25-2013	Valley Quinoa	2013	Perú	Junín	Huancayo	Huancayo	Huancayo	3271
UNTRM121013	UNSCHLGBVCHQ60405-284-24	UNSCHLGBVCHQ60405-27-2013	Valley Quinoa	2013	Perú	Ayacucho	Huancasancos	Huancasancos	Huancasancos	3420
UNTRM121014	UNSCHLGBVCHQ60405-24-23	UNSCHLGBVCHQ60405-28-2013	Valley Quinoa	2013	Perú	Ayacucho	Huancasancos	Huancasancos	Huancasancos	3422
UNTRM121015	UNSCHLGBVCHQ60405-162-23	UNSCHLGBVCHQ60405-30-2013	Valley Quinoa	2013	Perú	Ayacucho	Huamanga	Acocro	Acocro	2761
UNTRM121016	UNSCHLGBVCHQ60405-56-23	UNSCHLGBVCHQ60405-31-2013	Valley Quinoa	2013	Perú	Ayacucho	La Mar	tambo	Tambo	3499
UNTRM121017	UNSCHLGBVCHQ60405-225-23	UNSCHLGBVCHQ60405-32-2013	Valley Quinoa	2013	Perú	Ayacucho	Sucre	chalcos	Ayalca	3649
UNTRM121018	UNSCHLGBVCHQ60405-304-23	UNSCHLGBVCHQ60405-35-2013	Valley Quinoa	2013	Perú	Junín	Huancayo	hualhuas	Hualhuas	3271
UNTRM121019	UNSCHLGBVCHQ60405-10-23	UNSCHLGBVCHQ60405-297-2022	Valley Quinoa	2022	Perú	Ayacucho	Lucanas	Chaviña	Chaviña	3210
UNTRM121020	UNSCHLGBVCHQ60405-286-23	UNSCHLGBVCHQ60405-39-2013	Valley Quinoa	2013	Perú	Ayacucho	Sucre	Querobamba	Querobamba	3508
UNTRM121021	UNSCHLGBVCHQ60405-115-23	UNSCHLGBVCHQ60405-40-2013	Valley Quinoa	2013	Perú	Junín	Huancavelica	Huancavelica	Huancavelica	5228
UNTRM121022	UNSCHLGBVCHQ60405-277-23	UNSCHLGBVCHQ60405-41-2013	Valley Quinoa	2013	Perú	Ayacucho	Víctor Fajardo	Víctor Fajardo	Víctor Fajardo	3102
UNTRM121023	UNSCHLGBVCHQ60405-67-23	UNSCHLGBVCHQ60405-46-2013	Valley Quinoa	2013	Perú	Ayacucho	Huamanga	Huamanga	Huamanga	2761
UNTRM121024	UNSCHLGBVCHQ60405-167-23	UNSCHLGBVCHQ60405-47-2013	Valley Quinoa	2013	Perú	Ayacucho	Huamanga	Huamanguilla	Huamanguilla	2760
UNTRM121025	UNSCHLGBVCHQ60405-171-23	UNSCHLGBVCHQ60405-48-2013	Valley Quinoa	2013	Perú	Ayacucho	Huamanga	Huamanguilla	Huamanguilla	2761
UNTRM121026	UNSCHLGBVCHQ60405-218-23	UNSCHLGBVCHQ60405-49-2013	Valley Quinoa	2013	Perú	Ayacucho	Huamanga	Vinchos	Vinchos	3150
UNTRM121027	UNSCHLGBVCHQ60405-86-23	UNSCHLGBVCHQ60405-56-2013	Valley Quinoa	2013	Perú	Ayacucho	Huamanga	Circamarca	Circamarca	3537
UNTRM121028	UNSCHLGBVCHQ60405-154-23	UNSCHLGBVCHQ60405-57-2013	Valley Quinoa	2013	Perú	Junín	Huancavelica	Angaraes	Angaraes	5228
UNTRM121029	UNSCHLGBVCHQ60405-1-23	UNSCHLGBVCHQ60405-58-2013	Valley Quinoa	2013	Perú	Ayacucho	Huamanga	Vinchos	Rosaspata	3150
UNTRM121030	UNSCHLGBVCHQ60405-247-23	UNSCHLGBVCHQ60405-59-2013	Valley Quinoa	2023	Perú	Ayacucho	Huamanga	Andrés Avelino Cáceres	Canaán	2763
UNTRM121031	UNSCHLGBVCHQ60405-291-23	UNSCHLGBVCHQ60405-61-2013	Valley Quinoa	2013	Perú	Ayacucho	Vilcas Huamán	Vilcas Huamán	Carhuanca	3471
UNTRM121032	UNSCHLGBVCHQ60405-117-23	UNSCHLGBVCHQ60405-67-2013	Valley Quinoa	2013	Perú	Ayacucho	Huamanga	Iguain	Macachacra	3025
UNTRM121033	UNSCHLGBVCHQ60405-137-23	UNSCHLGBVCHQ60405-298-2022	Valley Quinoa	2022	Perú	Ayacucho	Lucanas	Chaviña	Chaviña	3210
UNTRM121034	UNSCHLGBVCHQ60405-163-23	UNSCHLGBVCHQ60405-70-2013	Valley Quinoa	2013	Perú	Ayacucho	Huamanga	Huamanguilla	Huamanguilla	3276
UNTRM121035	UNSCHLGBVCHQ60405-35-23	UNSCHLGBVCHQ60405-72-2013	Valley Quinoa	2013	Perú	Ayacucho	Huamanga	Vinchos	Vinchos	3150
UNTRM121036	UNSCHLGBVCHQ60405-281-23	UNSCHLGBVCHQ60405-76-2013	Valley Quinoa	2013	Perú	Ayacucho	Huamanga	Ceccelambras	Ceccelambras	3050
UNTRM121037	UNSCHLGBVCHQ60405-293-23	UNSCHLGBVCHQ60405-78-2013	Valley Quinoa	2013	Perú	Ayacucho	Víctor Fajardo	Victor Fajardo	Victor Fajardo	3102
UNTRM121038	UNSCHLGBVCHQ60405-280-23	UNSCHLGBVCHQ60405-80-2013	Valley Quinoa	2013	Perú	Junín	Huancayo	Huancayo	Huancayo	3271
UNTRM121039	UNSCHLGBVCHQ60405-227-23	UNSCHLGBVCHQ60405-83-2013	Valley Quinoa	2013	Perú	Ayacucho	Sucre	Chilcayocc	Chilcayocc	3410
UNTRM121040	UNSCHLGBVCHQ60405-46-23	UNSCHLGBVCHQ60405-85-2013	Valley Quinoa	2013	Perú	Ayacucho	Huamanga	Ceccelambras	Ceccelambras	3050
UNTRM121041	UNSCHLGBVCHQ60405-267-23	UNSCHLGBVCHQ60405-86-2013	Valley Quinoa	2013	Perú	Ayacucho	Vilcas Huamán	Millpo	Millpo	3470
UNTRM121042	UNSCHLGBVCHQ60405-223-23	UNSCHLGBVCHQ60405-87-2013	Valley Quinoa	2013	Perú	Ayacucho	Cangallo	Cangallo	Nueva Esperanza	2570
UNTRM121043	UNSCHLGBVCHQ60405-170-23	UNSCHLGBVCHQ60405-115-2013	Valley Quinoa	2013	Perú	Ayacucho	Puquio	Puquio	Puquio	3214
UNTRM121044	UNSCHLGBVCHQ60405-249-23	UNSCHLGBVCHQ60405-299-2022	Valley Quinoa	2022	Perú	Ayacucho	Lucanas	Chaviña	Chaviña	3210
UNTRM121045	UNSCHLGBVCHQ60405-295-23	UNSCHLGBVCHQ60405-120-2013	Valley Quinoa	2013	Perú	Ayacucho	Puquio	Puquio	Puquio	3214
UNTRM121046	UNSCHLGBVCHQ60405-221-23	UNSCHLGBVCHQ60405-125-2013	Valley Quinoa	2013	Perú	Ayacucho	Parinacochas	Parinacochas	Parinacochas	3178
UNTRM121047	UNSCHLGBVCHQ60405-272-23	UNSCHLGBVCHQ60405-126-2013	Valley Quinoa	2013	Perú	Ayacucho	Parinacochas	Parinacochas	Parinacochas	3179
UNTRM121048	UNSCHLGBVCHQ60405-290-23	UNSCHLGBVCHQ60405-129-2013	Valley Quinoa	2013	Perú	Ayacucho	Parinacochas	Parinacochas	Parinacochas	3180
UNTRM121049	UNSCHLGBVCHQ60405-41-23	UNSCHLGBVCHQ60405-133-2013	Valley Quinoa	2013	Perú	Ayacucho	Paucar del Sara Sara	Pauza	Pauza	2518
UNTRM121050	UNSCHLGBVCHQ60405-214-23	UNSCHLGBVCHQ60405-134-2013	Valley Quinoa	2013	Perú	Ayacucho	Paucar del Sara Sara	Pauza	Pauza	2519
UNTRM121051	UNSCHLGBVCHQ60405-228-23	UNSCHLGBVCHQ60405-137-2013	Altiplano Quinoa	2013	Perú	Puno	Puno	Paucarcolla	Paucarcolla	3815
UNTRM121052	UNSCHLGBVCHQ60405-248-23	UNSCHLGBVCHQ60405-138-2013	Altiplano Quinoa	2013	Perú	Puno	Puno	Paucarcolla	Paucarcolla	3815
UNTRM121053	UNSCHLGBVCHQ60405-245-23	UNSCHLGBVCHQ60405-140-2013	Altiplano Quinoa	2013	Perú	Puno	Puno	Paucarcolla	Paucarcolla	3815
UNTRM121054	UNSCHLGBVCHQ60405-232-23	UNSCHLGBVCHQ60405-141-2013	Altiplano Quinoa	2013	Perú	Puno	Puno	Paucarcolla	Paucarcolla	3815
UNTRM121055	UNSCHLGBVCHQ60405-87-23	UNSCHLGBVCHQ60405-144-2013	Altiplano Quinoa	2013	Perú	Puno	Puno	Paucarcolla	Paucarcolla	3815
UNTRM121056	UNSCHLGBVCHQ60405-140-23	UNSCHLGBVCHQ60405-146-2013	Altiplano Quinoa	2013	Perú	Puno	Puno	Paucarcolla	Paucarcolla	3815
UNTRM121057	UNSCHLGBVCHQ60405-242-23	UNSCHLGBVCHQ60405-147-2013	Altiplano Quinoa	2013	Perú	Puno	Puno	Paucarcolla	Paucarcolla	3815
UNTRM121058	UNSCHLGBVCHQ60405-120-23	UNSCHLGBVCHQ60405-148-2013	Altiplano Quinoa	2013	Perú	Puno	Puno	Paucarcolla	Paucarcolla	3815
UNTRM121059	UNSCHLGBVCHQ60405-219-23	UNSCHLGBVCHQ60405-151-2013	Altiplano Quinoa	2013	Perú	Puno	Puno	Paucarcolla	Paucarcolla	3815
UNTRM121060	UNSCHLGBVCHQ60405-260-23	UNSCHLGBVCHQ60405-152-2013	Altiplano Quinoa	2013	Perú	Puno	Puno	Paucarcolla	Paucarcolla	3815
UNTRM121061	UNSCHLGBVCHQ60405-30-23	UNSCHLGBVCHQ60405-153-2013	Altiplano Quinoa	2013	Perú	Puno	Puno	Paucarcolla	Paucarcolla	3815
UNTRM121062	UNSCHLGBVCHQ60405-59-23	UNSCHLGBVCHQ60405-154-2013	Altiplano Quinoa	2013	Perú	Puno	Puno	Paucarcolla	Paucarcolla	3815
UNTRM121063	UNSCHLGBVCHQ60405-220-23	UNSCHLGBVCHQ60405-155-2013	Altiplano Quinoa	2013	Perú	Puno	Puno	Paucarcolla	Paucarcolla	3815
UNTRM121064	UNSCHLGBVCHQ60405-133-23	UNSCHLGBVCHQ60405-157-2013	Altiplano Quinoa	2013	Perú	Puno	Puno	Paucarcolla	Paucarcolla	3815
UNTRM121065	UNSCHLGBVCHQ60405-287-23	UNSCHLGBVCHQ60405-158-2013	Altiplano Quinoa	2013	Perú	Puno	Puno	Paucarcolla	Paucarcolla	3815
UNTRM121066	UNSCHLGBVCHQ60405-273-23	UNSCHLGBVCHQ60405-159-2013	Altiplano Quinoa	2013	Perú	Puno	Puno	Paucarcolla	Paucarcolla	3815
UNTRM121067	UNSCHLGBVCHQ60405-302-23	UNSCHLGBVCHQ60405-160-2013	Altiplano Quinoa	2013	Perú	Puno	Puno	Paucarcolla	Paucarcolla	3815
UNTRM121068	UNSCHLGBVCHQ60405-09-23	UNSCHLGBVCHQ60405-161-2013	Altiplano Quinoa	2013	Perú	Puno	Puno	Paucarcolla	Paucarcolla	3815
UNTRM121069	UNSCHLGBVCHQ60405-241-23	UNSCHLGBVCHQ60405-162-2013	Altiplano Quinoa	2013	Perú	Puno	Puno	Paucarcolla	Paucarcolla	3815
UNTRM121070	UNSCHLGBVCHQ60405-83-23	UNSCHLGBVCHQ60405-163-2013	Altiplano Quinoa	2013	Perú	Puno	Puno	Paucarcolla	Paucarcolla	3815
UNTRM121071	UNSCHLGBVCHQ60405-174-23	UNSCHLGBVCHQ60405-164-2013	Altiplano Quinoa	2013	Perú	Puno	Puno	Paucarcolla	Paucarcolla	3815
UNTRM121072	UNSCHLGBVCHQ60405-239-23	UNSCHLGBVCHQ60405-300-2022	Valley Quinoa	2022	Perú	Ayacucho	Ayacucho	Puquio	Chaviña	3210
UNTRM121073	UNSCHLGBVCHQ60405-262-23	UNSCHLGBVCHQ60405-166-2013	Altiplano Quinoa	2013	Perú	Puno	Puno	Paucarcolla	Paucarcolla	3815
UNTRM121074	UNSCHLGBVCHQ60405-292-23	UNSCHLGBVCHQ60405-167-2013	Altiplano Quinoa	2013	Perú	Puno	Puno	Paucarcolla	Paucarcolla	3815
UNTRM121075	UNSCHLGBVCHQ60405-270-23	UNSCHLGBVCHQ60405-168-2013	Altiplano Quinoa	2013	Perú	Puno	Puno	Paucarcolla	Paucarcolla	3815
UNTRM121076	UNSCHLGBVCHQ60405-166-23	UNSCHLGBVCHQ60405-169-2013	Altiplano Quinoa	2013	Perú	Puno	Puno	Paucarcolla	Paucarcolla	3815
UNTRM121077	UNSCHLGBVCHQ60405-246-23	UNSCHLGBVCHQ60405-170-2013	Altiplano Quinoa	2013	Perú	Puno	Puno	Paucarcolla	Paucarcolla	3815
UNTRM121078	UNSCHLGBVCHQ60405-58-23	UNSCHLGBVCHQ60405-171-2013	Altiplano Quinoa	2013	Perú	Puno	Puno	Paucarcolla	Paucarcolla	3815
UNTRM121079	UNSCHLGBVCHQ60405-168-23	UNSCHLGBVCHQ60405-174-2015	Valley Quinoa	2015	Perú	Ayacucho	Huamanga	Huamanga	LGBV-UNSCH	2760
UNTRM121080	UNSCHLGBVCHQ60405-141-23	UNSCHLGBVCHQ60405-176-2015	Valley Quinoa	2015	Perú	Ayacucho	Huamanga	Huamanga	LGBV-UNSCH	2760
UNTRM121081	UNSCHLGBVCHQ60405-275-23	UNSCHLGBVCHQ60405-179-2015	Valley Quinoa	2015	Perú	Ayacucho	Huamanga	Huamanga	LGBV-UNSCH	2760
UNTRM121082	UNSCHLGBVCHQ60405-285-23	UNSCHLGBVCHQ60405-193-2015	Valley Quinoa	2015	Perú	Ayacucho	Huamanga	Huamanga	LGBV-UNSCH	2760
UNTRM121083	UNSCHLGBVCHQ60405-126-23	UNSCHLGBVCHQ60405-208-2015	Valley Quinoa	2015	Perú	Ayacucho	Huamanga	Huamanga	LGBV-UNSCH	2760
UNTRM121084	UNSCHLGBVCHQ60405-48-23	UNSCHLGBVCHQ60405-209-2015	Valley Quinoa	2015	Perú	Ayacucho	Huamanga	Huamanga	LGBV-UNSCH	2760
UNTRM121085	UNSCHLGBVCHQ60405-303-23	UNSCHLGBVCHQ60405-210-2015	Valley Quinoa	2015	Perú	Ayacucho	Huamanga	Huamanga	LGBV-UNSCH	2760
UNTRM121086	UNSCHLGBVCHQ60405-289-23	UNSCHLGBVCHQ60405-212-2015	Valley Quinoa	2015	Perú	Ayacucho	Huamanga	Huamanga	LGBV-UNSCH	2760
UNTRM121087	UNSCHLGBVCHQ60405-176-23	UNSCHLGBVCHQ60405-213-2015	Valley Quinoa	2015	Perú	Ayacucho	Huamanga	Huamanga	LGBV-UNSCH	2760
UNTRM121088	UNSCHLGBVCHQ60405-157-23	UNSCHLGBVCHQ60405-214-2015	Valley Quinoa	2015	Perú	Ayacucho	Huamanga	Huamanga	LGBV-UNSCH	2760
UNTRM121089	UNSCHLGBVCHQ60405-27-23	UNSCHLGBVCHQ60405-215-2015	Valley Quinoa	2015	Perú	Ayacucho	Huamanga	Huamanga	LGBV-UNSCH	2760
UNTRM121090	UNSCHLGBVCHQ60405-146-23	UNSCHLGBVCHQ60405-216-2015	Valley Quinoa	2015	Perú	Ayacucho	Huamanga	Huamanga	LGBV-UNSCH	2760
UNTRM121091	UNSCHLGBVCHQ60405-213-23	UNSCHLGBVCHQ60405-217-2015	Valley Quinoa	2015	Perú	Ayacucho	Huamanga	Huamanga	LGBV-UNSCH	2760
UNTRM121092	UNSCHLGBVCHQ60405-138-23	UNSCHLGBVCHQ60405-218-2015	Valley Quinoa	2015	Perú	Ayacucho	Huamanga	Huamanga	LGBV-UNSCH	2760
UNTRM121093	UNSCHLGBVCHQ60405-80-23	UNSCHLGBVCHQ60405-219-2015	Valley Quinoa	2015	Perú	Ayacucho	Huamanga	Huamanga	LGBV-UNSCH	2760
UNTRM121094	UNSCHLGBVCHQ60405-14-23	UNSCHLGBVCHQ60405-220-2015	Valley Quinoa	2015	Perú	Ayacucho	Huamanga	Huamanga	LGBV-UNSCH	2760
UNTRM121095	UNSCHLGBVCHQ60405-234-23	UNSCHLGBVCHQ60405-221-2015	Valley Quinoa	2015	Perú	Ayacucho	Huamanga	Huamanga	LGBV-UNSCH	2760
UNTRM121096	UNSCHLGBVCHQ60405-305-23	UNSCHLGBVCHQ60405-223-2015	Valley Quinoa	2015	Perú	Ayacucho	Huamanga	Huamanga	LGBV-UNSCH	2760
UNTRM121097	UNSCHLGBVCHQ60405-274-23	UNSCHLGBVCHQ60405-225-2015	Valley Quinoa	2015	Perú	Ayacucho	Huamanga	Huamanga	LGBV-UNSCH	2760
UNTRM121098	UNSCHLGBVCHQ60405-266-23	UNSCHLGBVCHQ60405-226-2015	Valley Quinoa	2015	Perú	Ayacucho	Huamanga	Huamanga	LGBV-UNSCH	2760
UNTRM121099	UNSCHLGBVCHQ60405-301-23	UNSCHLGBVCHQ60405-227-2015	Valley Quinoa	2015	Perú	Ayacucho	Huamanga	Huamanga	LGBV-UNSCH	2760
UNTRM121100	UNSCHLGBVCHQ60405-238-23	UNSCHLGBVCHQ60405-228-2015	Valley Quinoa	2015	Perú	Ayacucho	Huamanga	Huamanga	LGBV-UNSCH	2760
UNTRM121101	UNSCHLGBVCHQ60405-282-23	UNSCHLGBVCHQ60405-230-2015	Valley Quinoa	2015	Perú	Ayacucho	Huamanga	Huamanga	LGBV-UNSCH	2760
UNTRM121102	UNSCHLGBVCHQ60405-49-23	UNSCHLGBVCHQ60405-231-2015	Valley Quinoa	2015	Perú	Ayacucho	Huamanga	Huamanga	LGBV-UNSCH	2760
UNTRM121103	UNSCHLGBVCHQ60405-53-23	UNSCHLGBVCHQ60405-232-2015	Valley Quinoa	2015	Perú	Ayacucho	Huamanga	Huamanga	LGBV-UNSCH	2760
UNTRM121104	UNSCHLGBVCHQ60405-209-23	UNSCHLGBVCHQ60405-233-2015	Valley Quinoa	2015	Perú	Ayacucho	Huamanga	Huamanga	LGBV-UNSCH	2760
UNTRM121105	UNSCHLGBVCHQ60405-61-23	UNSCHLGBVCHQ60405-234-2015	Valley Quinoa	2015	Perú	Ayacucho	Huamanga	Huamanga	LGBV-UNSCH	2760
UNTRM121106	UNSCHLGBVCHQ60405-47-23	UNSCHLGBVCHQ60405-238-2022	Valley Quinoa	2022	Perú	Ayacucho	Huamanga	Andrés Avelino Cáceres	CEE-CANAÁN-INIA	2760
UNTRM121107	UNSCHLGBVCHQ60405-230-23	UNSCHLGBVCHQ60405-239-2022	Valley Quinoa	2022	Perú	Ayacucho	La mar	San Miguel	San Miguel	2661
UNTRM121108	UNSCHLGBVCHQ60405-233-23	UNSCHLGBVCHQ60405-240-2022	Valley Quinoa	2022	Perú	Ayacucho	La mar	San Miguel	San Miguel	2661
UNTRM121109	UNSCHLGBVCHQ60405-62-23	UNSCHLGBVCHQ60405-241-2022	Valley Quinoa	2022	Perú	Ayacucho	Huamanga	Andrés Avelino Cáceres	CEE-CANAÁN-INIA	2760
UNTRM121110	UNSCHLGBVCHQ60405-217-23	UNSCHLGBVCHQ60405-242-2022	Valley Quinoa	2022	Perú	Ayacucho	La mar	Tambo	Tambo	3319
UNTRM121111	UNSCHLGBVCHQ60405-76-23	UNSCHLGBVCHQ60405-243-2022	Valley Quinoa	2022	Perú	Ayacucho	Huamanga	Andrés Avelino Cáceres	CEE-CANAÁN-INIA	2760
UNTRM121112	UNSCHLGBVCHQ60405-78-23	UNSCHLGBVCHQ60405-245-2022	Valley Quinoa	2022	Perú	Ayacucho	Vilcas Huamán	Vilcas Huaman	Vilcas Huamán	3490
UNTRM121113	UNSCHLGBVCHQ60405-32-23	UNSCHLGBVCHQ60405-246-2022	Valley Quinoa	2022	Perú	Ayacucho	Sucre	Querobamba	Querobamba	4370
UNTRM121114	UNSCHLGBVCHQ60405-208-23	UNSCHLGBVCHQ60405-247-2022	Valley Quinoa	2022	Perú	Ayacucho	Sucre	Querobamba	Querobamba	4371
UNTRM121115	UNSCHLGBVCHQ60405-283-23	UNSCHLGBVCHQ60405-248-2022	Valley Quinoa	2022	Perú	Ayacucho	Sucre	Querobamba	Querobamba	4370
UNTRM121116	UNSCHLGBVCHQ60405-210-23	UNSCHLGBVCHQ60405-249-2022	Valley Quinoa	2022	Perú	Ayacucho	La mar	San Miguel	San Miguel	2661
UNTRM121117	UNSCHLGBVCHQ60405-152-23	UNSCHLGBVCHQ60405-253-2022	Valley Quinoa	2022	Perú	Puno	Puno	Puno	Puno	3827
UNTRM121118	UNSCHLGBVCHQ60405-216-23	UNSCHLGBVCHQ60405-260-2022	Valley Quinoa	2022	Perú	Ayacucho	Acocro	Chontaca	Chontaca	3245
UNTRM121119	UNSCHLGBVCHQ60405-7-23	UNSCHLGBVCHQ60405-261-2022	Valley Quinoa	2022	Perú	Ayacucho	Huamanga	Andrés Avelino Cáceres	CEE-CANAÁN-INIA	2760
UNTRM121120	UNSCHLGBVCHQ60405-85-23	UNSCHLGBVCHQ60405-262-2022	Valley Quinoa	2022	Perú	Ayacucho	Huamanga	Andrés Avelino Cáceres	CEE-CANAÁN-INIA	2760
UNTRM121121	UNSCHLGBVCHQ60405-125-23	UNSCHLGBVCHQ60405-264-2022	Valley Quinoa	2022	Perú	Ayacucho	Huamanga	Chiara	Allpachaca	3583
UNTRM121122	UNSCHLGBVCHQ60405-279-23	UNSCHLGBVCHQ60405-293-2022	Valley Quinoa	2022	Perú	Ayacucho	Lucanas	Chaviña	Chaviña	3210
UNTRM121123	UNSCHLGBVCHQ60405-70-23	UNSCHLGBVCHQ60405-266-2022	Valley Quinoa	2022	Perú	Ayacucho	Huamanga	Andrés Avelino Cáceres	CEE-CANAÁN-INIA	2760
UNTRM121124	UNSCHLGBVCHQ60405-153-23	UNSCHLGBVCHQ60405-267-2022	Valley Quinoa	2022	Perú	Ayacucho	Huamanga	Andrés Avelino Cáceres	CEE-CANAÁN-INIA	2760
UNTRM121125	UNSCHLGBVCHQ60405-57-23	UNSCHLGBVCHQ60405-270-2022	Valley Quinoa	2022	Perú	Ayacucho	Huamanga	Chiara	Manallasacc	3580
UNTRM121126	UNSCHLGBVCHQ60405-240-23	UNSCHLGBVCHQ60405-271-2022	Valley Quinoa	2022	Perú	Ayacucho	Acocro	Chontaca	Chontaca	3245
UNTRM121127	UNSCHLGBVCHQ60405-179-23	UNSCHLGBVCHQ60405-272-2022	Valley Quinoa	2022	Perú	Ayacucho	Acocro	Chontaca	Chontaca	3245
UNTRM121128	UNSCHLGBVCHQ60405-134-23	UNSCHLGBVCHQ60405-274-2022	Valley Quinoa	2022	Perú	Ayacucho	Huancasancos	Huancasancos	Huancasancos	3525
UNTRM121129	UNSCHLGBVCHQ60405-278-23	UNSCHLGBVCHQ60405-275-2022	Valley Quinoa	2022	Perú	Junín	Huancayo	Huancayo	Huancayo	3259
UNTRM121130	UNSCHLGBVCHQ60405-31-23	UNSCHLGBVCHQ60405-277-2022	Valley Quinoa	2022	Perú	Ayacucho	Huamanga	Andrés Avelino Cáceres	CEE-CANAÁN-INIA	2760
UNTRM121131	UNSCHLGBVCHQ60405-159-23	UNSCHLGBVCHQ60405-278-2022	Valley Quinoa	2022	Perú	Ayacucho	Huamanga	Chiara	Huamanga	3580
UNTRM121132	UNSCHLGBVCHQ60405-243-23	UNSCHLGBVCHQ60405-279-2022	Valley Quinoa	2022	Perú	Ayacucho	Huamanga	Chiara	Huamanga	3580
UNTRM121133	UNSCHLGBVCHQ60405-193-23	UNSCHLGBVCHQ60405-280-2022	Valley Quinoa	2022	Perú	Ayacucho	Lucanas	Lucanas	Chaviña	3210
UNTRM121134	UNSCHLGBVCHQ60405-06-23	UNSCHLGBVCHQ60405-281-2022	Valley Quinoa	2022	Perú	Ayacucho	Lucanas	Lucanas	Chaviña	3210
UNTRM121135	UNSCHLGBVCHQ60405-68-23	UNSCHLGBVCHQ60405-282-2022	Valley Quinoa	2022	Perú	Ayacucho	Lucanas	Lucanas	Chaviña	3210
UNTRM121136	UNSCHLGBVCHQ60405-148-23	UNSCHLGBVCHQ60405-283-2022	Valley Quinoa	2022	Perú	Ayacucho	Lucanas	Lucanas	Chaviña	3210
UNTRM121137	UNSCHLGBVCHQ60405-271-23	UNSCHLGBVCHQ60405-284-2022	Valley Quinoa	2022	Perú	Ayacucho	Lucanas	Lucanas	Chaviña	3210
UNTRM121138	UNSCHLGBVCHQ60405-08-23	UNSCHLGBVCHQ60405-285-2022	Valley Quinoa	2022	Perú	Ayacucho	Lucanas	Lucanas	Chaviña	3210
UNTRM121139	UNSCHLGBVCHQ60405-169-23	UNSCHLGBVCHQ60405-286-2022	Valley Quinoa	2022	Perú	Ayacucho	Lucanas	Lucanas	Chaviña	3210
UNTRM121140	UNSCHLGBVCHQ60405-173-23	UNSCHLGBVCHQ60405-287-2022	Valley Quinoa	2022	Perú	Ayacucho	Lucanas	Lucanas	Chaviña	3210
UNTRM121141	UNSCHLGBVCHQ60405-161-23	UNSCHLGBVCHQ60405-288-2022	Valley Quinoa	2022	Perú	Ayacucho	Lucanas	Lucanas	Chaviña	3210
UNTRM121142	UNSCHLGBVCHQ60405-299-23	UNSCHLGBVCHQ60405-289-2022	Valley Quinoa	2022	Perú	Ayacucho	Lucanas	Lucanas	Chaviña	3210
UNTRM121143	UNSCHLGBVCHQ60405-144-23	UNSCHLGBVCHQ60405-290-2022	Valley Quinoa	2022	Perú	Ayacucho	Lucanas	Lucanas	Chaviña	3210
UNTRM121144	UNSCHLGBVCHQ60405-264-23	UNSCHLGBVCHQ60405-291-2022	Valley Quinoa	2022	Perú	Ayacucho	Lucanas	Lucanas	Chaviña	3210
UNTRM121145	UNSCHLGBVCHQ60405-300-23	UNSCHLGBVCHQ60405-297-2022	Valley Quinoa	2022	Perú	Ayacucho	Lucanas	Chaviña	Chaviña	3210
UNTRM121146	UNSCHLGBVCHQ60405-294-23	UNSCHLGBVCHQ60405-298-2022	Valley Quinoa	2022	Perú	Ayacucho	Lucanas	Chaviña	Chaviña	3210
UNTRM121147	UNSCHLGBVCHQ60405-298-23	UNSCHLGBVCHQ60405-300-2022	Valley Quinoa	2022	Perú	Ayacucho	Ayacuho	Puquio	Chaviña	3210
UNTRM121148	UNSCHLGBVCHQ60405-260-23		Valley Quinoa
UNTRM121149	UNSCHLGBVCHQ60405-151-23		Valley Quinoa
UNTRM121150	UNSCHLGBVCHQ60405-226-23		Valley Quinoa
UNTRM121151	UNSCHLGBVCHQ60405-147-23		Valley Quinoa
UNTRM121152	UNSCHLGBVCHQ60405-297-23		Valley Quinoa
UNTRM121153	UNSCHLGBVCHQ60405-158-23		Valley Quinoa
UNTRM121154	UNSCHLGBVCHQ60405-150-23		Valley Quinoa
UNTRM121155	UNSCHLGBVCHQ60405-160-23		Valley Quinoa
UNTRM121156	UNSCHLGBVCHQ60405-164-23		Valley Quinoa
UNTRM121157	UNSCHLGBVCHQ60405-296-23		Valley Quinoa
UNTRM121158	UNSCHLGBVCHQ60405-72-23		Valley Quinoa

## Sheet: Table S3
Author	ORCID	email	Conceptualization	Data curation	Formal analysis	Funding acquisition	Investigation	Methodology	Project administration	Resources	Software	Supervision	Validation	Visualization	Writing – original draft	Writing – review & editing
Victor-Hugo Baldera-Chapoñan	0009-0003-4321-7103	7577995921@untrm.edu.pe		X	X		X	X			X			X	X	X
Germán De la Cruz	0000-0001-7618-799X	german.delacruz@unsch.edu.pe								X			X			X
Segundo Oliva-Cruz	0000-0002-9670-0970	manuel.oliva@untrm.edu.pe				X			X	X		X				X
Flavio Lozano-Isla	0000-0002-0714-669X	flavio.lozano@untrm.edu.pe	X	X	X	X		X	X	X	X	X		X	X	X
